# Supplementary material for: Distinguishing the Signals of Gingivitis and Periodontitis in Supragingival Plaque: a Cross-Sectional Cohort Study in Malawi
Source: Appl Environ Microbiol. 2016 Sep 16;82(19):6057–67. doi: 10.1128/AEM.01756-16 (PMC5038043; doi:10.1128/AEM.01756-16)
Supplement: Supplemental material [file AEM.01756-16_zam999117445sd2.xlsx]

## Sheet: Sheet1
Table S1. Coefficients for regression models to predict (a) gingivitis and (b) periodontitis.
(a) Gingivitis severity (i.e. BoP score from 0-6) was predicted using a linear regression model. (b) Binary periodontitis (i.e. presence or absence) was predicted using a logistic regression model. In both cases, the full model incorporating all demographic variables in Table 2 was reduced by backwards stepwise elimination according to AIC. For definitions of variables see Table 2.
(a) Gingivitis	Estimate	Std. Error	t value	Pr(>|t|)
(Intercept)	3·428	0·616	5·564	<0·001
Age (yrs)	0·056	0·011	5·012	<0·001
Malaria	-0·320	0·163	-1·960	0·050
BMI	-0·046	0·026	-1·769	0·077
Education	-0·097	0·022	-4·386	<0·001
Socio-economic status	-0·337	0·081	-4·145	<0·001
(b) Periodontitis	Estimate	Std. Error	z value	Pr(>|z|)
(Intercept)	-4·714	0·454	-10·387	<0·001
Age (yrs)	0·083	0·014	6·027	<0·001
Education (yrs)	-0·056	0·028	-2·020	0·043
Socio-economic	-0·163	0·110	-1·491	0·136
status
BoP	0·516	0·047	11·055	<0·001
