# Supplementary material for: Distinguishing the Signals of Gingivitis and Periodontitis in Supragingival Plaque: a Cross-Sectional Cohort Study in Malawi
Source: Appl Environ Microbiol. 2016 Sep 16;82(19):6057–67. doi: 10.1128/AEM.01756-16 (PMC5038043; doi:10.1128/AEM.01756-16)
Supplement: Supplemental material [file AEM.01756-16_zam999117445sd3.xlsx]

## Sheet: Sheet1
Table S2. Regression models to predict (a) gingivitis and (b) periodontitis, including microbial community richness.
(a) Gingivitis (i.e. BoP score from 0-6) was predicted using a linear regression model. (b) Binary periodontitis (i.e. presence or absence) was predicted using a logistic regression model. The full model incorporating richness of microbial communities as well as all demographic variables in Table 2 was reduced by backwards stepwise elimination according to AIC. Evenness of microbial communities w…
(a) Gingivitis	Estimate	Std. Error	t value	Pr(>|t|)
(Intercept)	2·885	0·674	4·283	<0·001
Age (yrs)	0·053	0·011	4·722	<0·001
BMI	-0·045	0·027	-1·656	0·098
Education (yrs)	-0·093	0·024	-3·886	<0·001
Socio-economic status	-0·313	0·088	-3·563	<0·001
Microbial community richness	0·011	0·002	6·443	<0·001
(b) Periodontitis	Estimate	Std. Error	z value	Pr(>|z|)
(Intercept)	-4·798	0·494	-9·705	<0·001
BoP	0·495	0·05	9·907	<0·001
Age (yrs)	0·075	0·015	5·142	<0·001
Education (yrs)	-0·097	0·028	-3·484	<0·001
