# Supplementary material for: Distinguishing the Signals of Gingivitis and Periodontitis in Supragingival Plaque: a Cross-Sectional Cohort Study in Malawi
Source: Appl Environ Microbiol. 2016 Sep 16;82(19):6057–67. doi: 10.1128/AEM.01756-16 (PMC5038043; doi:10.1128/AEM.01756-16)
Supplement: Supplemental material [file AEM.01756-16_zam999117445sd4.xlsx]

## Sheet: Sheet1
Table S3. Linear regression models predicting richness and Shannon index of supragingival microbial communities.
Tables of coefficients for models predicting (a) richness and (b) Shannon index of microbial communities after backwards stepwise elimination according to AIC from a full model including gingivitis, periodontitis, and demographic variables from Table 2. Richness (observed number of species) and Shannon index (diversity measure) were averaged over 100 iterations of rarefying to 5,000 reads per sam…
(a) Richness		Estimate	Standard error	t value	Pr(>|t|)
Intercept		105.58	4.23	24.95	<0.001
Gingivitis		4.09	0.71	5.79	<0.001
Periodontitis		4.92	3.18	1.55	0.122
Anemia		-6.33	3.37	-1.88	0.061
Site (vs. Lungwena)	Malindi	15.17	3.75	4.05	<0.001
	Namwera	16.25	4.07	3.99	<0.001
	Mangochi	18.89	3.41	5.54	<0.001
Intervention (vs. IFA)	MMN	8.52	3.25	2.62	0.009
	LNS	4.26	3.32	1.28	0.2001
(b) Shannon index		Estimate	Standard error	t value	Pr(>|t|)
Intercept		3	0.05	54.71	<0.001
Gingivitis		0.03	0.01	4.43	<0.001
Education (yrs)		-0.01	0.01	-2.42	0.016
Anemia		-0.07	0.04	-1.66	0.098
Site (vs. Lungwena)	Malindi	0.17	0.05	3.73	<0.001
	Namwera	0.2	0.05	4.05	<0.001
	Mangochi	0.23	0.04	5.27	<0.001
Intervention (vs. IFA)	MMN	0.08	0.04	2.19	0.029
	LNS	0.01	0.04	0.24	0.808
