# Supplementary material for: Distinguishing the Signals of Gingivitis and Periodontitis in Supragingival Plaque: a Cross-Sectional Cohort Study in Malawi
Source: Appl Environ Microbiol. 2016 Sep 16;82(19):6057–67. doi: 10.1128/AEM.01756-16 (PMC5038043; doi:10.1128/AEM.01756-16)
Supplement: Supplemental material [file AEM.01756-16_zam999117445sd5.xlsx]

## Sheet: Sheet1
Table S4. OTUs significantly associated with periodontitis but not gingivitis.
The forty OTUs significantly (q<0.05, Wald test with Benjamini-Hochberg correction) associated with periodontitis but not gingivitis. HOT (Human Oral Taxon) ID refers to classification in the Human Oral Microbiome Database (www.homd.org).
Species	Fold-change with periodontitis (95% CI)	P	HOT ID
Aggregatibacter sp.	2.39 (1.33-4.27)	0.0243	512_3621
Aggregatibacter sp.	1.82 (1.19-2.78)	0.0335	898-Wade
Alloprevotella tannerae	2.47 (1.57-3.88)	0.0019	466_5634
Atopobium sp.	3.73 (1.45-9.63)	0.0362	416_8623
Bacteroidales_[G-2] sp.	1.56 (1.22-2.01)	0.0059	274AU126
Bacteroidetes_[G-5] sp.	1.71 (1.16-2.53)	0.0384	511_3634
Bergeyella sp.	2.02 (1.39-2.94)	0.0034	907-Wade
Bulleidia extructa	2.28 (1.49-3.49)	0.0026	603_0064
Capnocytophaga sp.	2.26 (1.37-3.72)	0.0127	336_X089
Capnocytophaga sp.	2.68 (1.39-5.17)	0.0243	902-Wade
Catonella morbi	1.96 (1.30-2.96)	0.0125	165_7151
Catonella morbi	1.81 (1.16-2.82)	0.0479	165EZ006
Corynebacterium matruchotii	1.50 (1.11-2.03)	0.0468	666_2065
Fretibacterium fastidiosum	2.28 (1.35-3.85)	0.0172	363_W090
Fusobacterium periodonticum	1.75 (1.17-2.62)	0.0377	201BS011
Haemophilus sp.	1.63 (1.20-2.22)	0.015	908-Wade
Leptotrichia sp.	5.08 (2.43-10.61)	0.0005	463GT020
Leptotrichia wadei	1.69 (1.17-2.43)	0.0306	222_7816
Neisseria meningitidis	1.86 (1.34-2.57)	0.0033	669_2273
Neisseria sp.	2.23 (1.35-3.70)	0.015	020_5028
Oribacterium sp.	13.11 (3.80-45.26)	0.0011	102_1218
Porphyromonas sp.	2.24 (1.60-3.12)	0.0001	277BR037
Prevotella buccae	3.78 (1.80-7.92)	0.0056	560_6478
Prevotella dentalis	2.28 (1.29-4.02)	0.0295	583_1876
Prevotella melaninogenica	2.20 (1.68-2.89)	<0.0001	469_3525
Prevotella oris	1.63 (1.23-2.18)	0.008	311_6474
Prevotella pleuritidis	2.04 (1.39-2.98)	0.0037	303FL019
Prevotella sp.	5.53 (3.13-9.76)	<0.0001	443_1415
Prevotella sp.	1.69 (1.25-2.30)	0.0077	317_5061
Prevotella sp.	2.32 (1.29-4.17)	0.0307	306DO027
Prevotella veroralis	1.91 (1.45-2.51)	0.0001	572_6473
Selenomonas noxia	1.78 (1.16-2.73)	0.0453	130EQ054
Selenomonas sp.	2.68 (1.62-4.43)	0.0023	134DD020
Selenomonas sp.	2.38 (1.32-4.28)	0.0251	149FT050
Selenomonas sp.	2.17 (1.27-3.70)	0.0293	126EY047
Treponema medium	1.79 (1.21-2.66)	0.0251	667_3051
Treponema socranskii (buccale)	3.20 (1.98-5.18)	0.0001	769_3305
Treponema socranskii (paredis)	1.93 (1.29-2.90)	0.0127	769_3307
Treponema sp.	2.09 (1.35-3.23)	0.0098	231_T021
Treponema sp.	2.25 (1.38-3.65)	0.0102	247_G093
