# Supplementary material for: Distinguishing the Signals of Gingivitis and Periodontitis in Supragingival Plaque: a Cross-Sectional Cohort Study in Malawi
Source: Appl Environ Microbiol. 2016 Sep 16;82(19):6057–67. doi: 10.1128/AEM.01756-16 (PMC5038043; doi:10.1128/AEM.01756-16)
Supplement: Supplemental material [file AEM.01756-16_zam999117445sd6.xlsx]

## Sheet: TableS5.xlsx
Table S5. Ranking of phylotypes in strongly-connected co-occurrence network in women with severe gingivitis and periodontitis by their normalized betweenness centrality score.
Betweenness centrality scores for the network of significant strong correlations (Figure 4a) were calculated using the betweenness function in the igraph package in R.
Phylotype	Genus	Species	Betweenness centrality
3163	g__Fusobacterium	s__nucleatum_ss_vincentii_oral_taxon_200	0.519027
5947	g__Prevotella	s__melaninogenica_oral_taxon_469	0.501057
619	g__Fusobacterium	s__nucleatum_ss_polymorphum_oral_taxon_202	0.445032
1669	g__Prevotella	s__melaninogenica_oral_taxon_469	0.287526
10228	g__Porphyromonas	s__sp._oral_taxon_284	0.258985
9255	g__Neisseria	s__flava_oral_taxon_609	0.19556
6002	g__Prevotella	s__veroralis_oral_taxon_572	0.158562
6364	g__Leptotrichia	s__sp._oral_taxon_215	0.124736
10295	g__Leptotrichia	s__wadei_oral_taxon_222	0.0845666
6601	g__Selenomonas	s__sputigena_oral_taxon_151	0.0634249
3998	g__Neisseria	s__subflava_oral_taxon_476	0.0454545
6320	g__Porphyromonas	s__sp._oral_taxon_284	0.0454545
6322	g__Porphyromonas	s__sp._oral_taxon_275	0.0433404
11119	g__Peptostreptococcus	s__stomatis_oral_taxon_112	0.0433404
3162	g__Fusobacterium	s__sp._oral_taxon_205	0.0306554
6602	g__Selenomonas	s__sputigena_oral_taxon_151	0.0211416
6287	g__Porphyromonas	s__sp._oral_taxon_275	0.00317125
6362	g__Leptotrichia	s__sp._oral_taxon_215	0.00317125
158	g__Filifactor	s__alocis_oral_taxon_539	0
618	g__Fusobacterium	s__nucleatum_ss_polymorphum_oral_taxon_202	0
622	g__Fusobacterium	s__nucleatum_ss_vincentii_oral_taxon_200	0
1110	g__Prevotella	s__melaninogenica_oral_taxon_469	0
1111	g__Prevotella	s__sp._oral_taxon_313	0
1417	g__Porphyromonas	s__sp._oral_taxon_275	0
1423	g__Porphyromonas	s__catoniae_oral_taxon_283	0
1424	g__Bacteroidales_[G-2]	s__sp._oral_taxon_274	0
1431	g__Porphyromonas	s__catoniae_oral_taxon_283	0
1440	g__Porphyromonas	s__sp._oral_taxon_277	0
3381	g__Eubacterium_[XI][G-5]	s__saphenum_oral_taxon_759	0
3553	g__Peptostreptococcus	s__stomatis_oral_taxon_112	0
3760	g__Aggregatibacter	s__paraphrophilus_oral_taxon_720	0
3789	g__Aggregatibacter	s__sp._oral_taxon_513	0
3999	g__Neisseria	s__subflava_oral_taxon_476	0
4020	g__Neisseria	s__mucosa_oral_taxon_682	0
5950	g__Prevotella	s__melaninogenica_oral_taxon_469	0
6003	g__Prevotella	s__sp._oral_taxon_313	0
6004	g__Prevotella	s__veroralis_oral_taxon_572	0
6326	g__Porphyromonas	s__sp._oral_taxon_275	0
6432	g__Leptotrichia	s__sp._oral_taxon_225	0
6642	g__Selenomonas	s__dianae_oral_taxon_139	0
6644	g__Selenomonas	s__noxia_oral_taxon_130	0
9297	g__Eikenella	s__sp._oral_taxon_011	0
10172	g__Porphyromonas	s__sp._oral_taxon_284	0
10294	g__Leptotrichia	s__wadei_oral_taxon_222	0
10296	g__Leptotrichia	s__wadei_oral_taxon_222	0
