# Supplementary material for: Distinguishing the Signals of Gingivitis and Periodontitis in Supragingival Plaque: a Cross-Sectional Cohort Study in Malawi
Source: Appl Environ Microbiol. 2016 Sep 16;82(19):6057–67. doi: 10.1128/AEM.01756-16 (PMC5038043; doi:10.1128/AEM.01756-16)
Supplement: Supplemental material [file AEM.01756-16_zam999117445sd7.xlsx]

## Sheet: Data dictionary
Name	Description
HOT_id	Human Oral Microbiome Database taxonomic ID (see www.homd.org)
baseMean	Base mean value of absolute count for species across dataset
log2FoldChange	Log2-fold-change of species for unit change in variable
lfcSE	Standard error on Log2-fold-change
stat	Wald test statistic
pvalue	P-value from Wald test
padj	Adjusted p-value (Benjamini-Hochberg multiple testing correction)
Kingdom	Taxonomic classification
Phylum
Class
Order
Family
Genus
Species

## Sheet: Gingivitis
HOT_id	baseMean	log2FoldChange	lfcSE	stat	pvalue	padj	Kingdom	Phylum	Class	Order	Family	Genus	Species
HOT_112CK035	192.695	0.539775	0.0427169	12.6361	1.33517e-36	5.84803e-34	Bacteria	Firmicutes	Clostridia	Clostridiales	Peptostreptococcaceae_[XI]	Peptostreptococcus	stomatis_oral_taxon_112
HOT_046_3366	276.172	0.432055	0.0344012	12.5593	3.53348e-36	7.73833e-34	Bacteria	Firmicutes	Bacilli	Bacillales	Staphylococcaceae	Gemella	morbillorum_oral_taxon_046
HOT_850F0333	27.4626	0.706238	0.0661325	10.6791	1.27438e-26	1.86059e-24	Bacteria	Actinobacteria	Actinobacteria	Actinomycetales	Actinomycetaceae	Actinomyces	cardiffensis_oral_taxon_850
HOT_369_1212	3.68576	0.490726	0.0500112	9.81232	9.96502e-23	1.09117e-20	Bacteria	Firmicutes	Clostridia	Clostridiales	Peptostreptococcaceae_[XI]	Peptostreptococcaceae_[XI][G-4]	sp._oral_taxon_369
HOT_304DA058	3.87681	0.714211	0.0760796	9.38768	6.13344e-21	5.37289e-19	Bacteria	Bacteroidetes	Bacteroides	Bacteroidales	Prevotellaceae	Prevotella	sp._oral_taxon_304
HOT_694_6274	2.09031	0.571775	0.0662192	8.63459	5.89365e-18	4.30236e-16	Bacteria	Firmicutes	Clostridia	Clostridiales	Peptostreptococcaceae_[XI]	Eubacterium_[XI][G-6]	nodatum_oral_taxon_694
HOT_349BS003	4.63478	0.498578	0.0598385	8.33205	7.9452e-17	4.51147e-15	Bacteria	TM7	TM7_[C-1]	TM7_[O-1]	TM7_[F-1]	TM7_[G-1]	sp._oral_taxon_349
HOT_350BU080	4.39865	0.691179	0.0829972	8.32774	8.24012e-17	4.51147e-15	Bacteria	TM7	TM7_[C-1]	TM7_[O-1]	TM7_[F-1]	TM7_[G-2]	sp._oral_taxon_350
HOT_110HE064	34.0435	0.411869	0.049769	8.27562	1.2779e-16	6.2191e-15	Bacteria	Firmicutes	Clostridia	Clostridiales	Peptostreptococcaceae_[XIII]	Parvimonas	sp_oral_taxon_110
HOT_346AH040	8.21021	0.422263	0.0514587	8.20586	2.2894e-16	1.00276e-14	Bacteria	TM7	TM7_[C-1]	TM7_[O-1]	TM7_[F-1]	TM7_[G-1]	sp._oral_taxon_346
HOT_638_8315	623.809	-0.15793	0.0193058	-8.18045	2.82782e-16	1.12599e-14	Bacteria	Firmicutes	Bacilli	Lactobacillales	Streptococcaceae	Streptococcus	infantis_oral_taxon_638
HOT_112A21H2	1.90303	0.508025	0.06219	8.16892	3.11155e-16	1.13571e-14	Bacteria	Firmicutes	Clostridia	Clostridiales	Peptostreptococcaceae_[XI]	Peptostreptococcus	stomatis_oral_taxon_112
HOT_105A35MT	8.83977	0.399778	0.0501269	7.97531	1.51998e-15	5.12117e-14	Bacteria	Firmicutes	Clostridia	Clostridiales	Peptostreptococcaceae_[XI]	Eubacterium_[XI][G-1]	infirmum_oral_taxon_105
HOT_673_3037	1.55394	0.534397	0.0672745	7.94354	1.96496e-15	6.14752e-14	Bacteria	Firmicutes	Clostridia	Clostridiales	Peptostreptococcaceae_[XI]	Eubacterium_[XI][G-6]	minutum_oral_taxon_673
HOT_272_X083	2.35994	0.68306	0.0879495	7.7665	8.06824e-15	2.35593e-13	Bacteria	Bacteroidetes	Bacteroides	Bacteroidales	Bacteroidaceae	Bacteroidaceae_[G-1]	sp._oral_taxon_272
HOT_393_7059	31.3077	0.557073	0.0724092	7.6934	1.43274e-14	3.92213e-13	Bacteria	Firmicutes	Clostridia	Clostridiales	Peptostreptococcaceae_[XIII]	Parvimonas	sp._oral_taxon_393
HOT_759_5987	4.78696	0.421079	0.0553759	7.60402	2.87074e-14	7.39637e-13	Bacteria	Firmicutes	Clostridia	Clostridiales	Peptostreptococcaceae_[XI]	Eubacterium_[XI][G-5]	saphenum_oral_taxon_759
HOT_167GEA8	3.59268	0.363046	0.048723	7.45123	9.24718e-14	2.25015e-12	Bacteria	Firmicutes	Clostridia	Clostridiales	Peptococcaceae	Peptococcus	sp._oral_taxon_167
HOT_593_7874	15.5627	0.315737	0.0428963	7.36046	1.83278e-13	4.22505e-12	Bacteria	Firmicutes	Clostridia	Clostridiales	Peptostreptococcaceae_[XI]	Mogibacterium	diversum_oral_taxon_593
HOT_576_4676	74.3612	0.283528	0.0399778	7.09214	1.32051e-12	2.89191e-11	Bacteria	Firmicutes	Bacilli	Lactobacillales	Streptococcaceae	Streptococcus	constellatus_oral_taxon_576
HOT_132CS015	1.94951	0.588682	0.083428	7.05617	1.7116e-12	3.56991e-11	Bacteria	Firmicutes	Clostridia	Clostridiales	Veillonellaceae	Veillonellaceae_[G-1]	sp._oral_taxon_132
HOT_118BS095	22.1875	0.367141	0.0535173	6.86022	6.87523e-12	1.3688e-10	Bacteria	Firmicutes	Clostridia	Clostridiales	Veillonellaceae	Dialister	invisus_oral_taxon_118
HOT_269_D15	1.69202	0.418773	0.0627767	6.67084	2.54352e-11	4.84375e-10	Bacteria	Spirochaetes	Spirochaetes	Spirochaetales	Spirochaetaceae	Treponema	sp._oral_taxon_269
HOT_467_6963	2.32603	0.458277	0.0699686	6.54975	5.76328e-11	1.0518e-09	Bacteria	Firmicutes	Clostridia	Clostridiales	Peptostreptococcaceae_[XI]	Eubacterium_[XI][G-1]	sulci_oral_taxon_467
HOT_155GAA14	14.4473	0.364448	0.0574834	6.34005	2.29688e-10	4.02413e-09	Bacteria	Firmicutes	Clostridia	Clostridiales	Veillonellaceae	Veillonellaceae_[G-1]	sp._oral_taxon_155
HOT_584_D012	0.933405	0.474387	0.0766507	6.18895	6.05671e-10	1.02032e-08	Bacteria	Spirochaetes	Spirochaetes	Spirochaetales	Spirochaetaceae	Treponema	denticola_oral_taxon_584
HOT_322AK152	7.08179	-0.250949	0.0414073	-6.06049	1.35704e-09	2.1228e-08	Bacteria	Bacteroidetes	Flavobacteria	Flavobacteriales	Flavobacteriaceae	Bergeyella	sp._oral_taxon_322
HOT_355_F061	0.542806	0.470854	0.0776277	6.06554	1.31514e-09	2.1228e-08	Bacteria	TM7	TM7_[C-1]	TM7_[O-1]	TM7_[F-1]	TM7_[G-4]	sp._oral_taxon_355
HOT_500JM048	1.40663	0.388033	0.0645866	6.00795	1.87883e-09	2.83768e-08	Bacteria	Firmicutes	Clostridia	Clostridiales	Lachnospiraceae_[XIVa]	Lachnospiraceae_[G-8]	sp._oral_taxon_500
HOT_534_2027	349.571	-0.104926	0.0177374	-5.91552	3.30826e-09	4.83006e-08	Bacteria	Firmicutes	Bacilli	Lactobacillales	Carnobacteriaceae	Granulicatella	adiacens_[para-adiacens]_oral_taxon_534
HOT_606_5590	1.18997	0.429119	0.0729579	5.88173	4.06002e-09	5.73642e-08	Bacteria	Tenericutes	Mollicutes	Mycoplasmatales	Mycoplasmataceae	Mycoplasma	faucium_oral_taxon_606
HOT_353EW055	1.77791	0.391027	0.0667429	5.8587	4.66493e-09	6.38512e-08	Bacteria	TM7	TM7_[C-1]	TM7_[O-1]	TM7_[F-1]	TM7_[G-1]	sp._oral_taxon_353
HOT_150_7052	5.91703	0.389647	0.0672805	5.79139	6.98069e-09	9.26528e-08	Bacteria	Firmicutes	Clostridia	Clostridiales	Veillonellaceae	Veillonellaceae_[G-1]	sp._oral_taxon_150
HOT_495JS001	0.525517	0.560291	0.0972204	5.7631	8.25837e-09	1.06387e-07	Bacteria	Firmicutes	Clostridia	Clostridiales	Peptostreptococcaceae_[XI]	Peptostreptococcaceae_[XI][G-3]	sp._oral_taxon_495
HOT_584_1236	2.20605	0.352859	0.061378	5.74895	8.97984e-09	1.12376e-07	Bacteria	Spirochaetes	Spirochaetes	Spirochaetales	Spirochaetaceae	Treponema	denticola_oral_taxon_584
HOT_539_6962	7.61992	0.284164	0.0505405	5.62251	1.88207e-08	2.28985e-07	Bacteria	Firmicutes	Clostridia	Clostridiales	Peptostreptococcaceae_[XI]	Filifactor	alocis_oral_taxon_539
HOT_356_I025	1.71865	0.47699	0.0853321	5.58981	2.27321e-08	2.69099e-07	Bacteria	TM7	TM7_[C-1]	TM7_[O-1]	TM7_[F-2]	TM7_[G-5]	sp._oral_taxon_356
HOT_041_R004	0.967966	0.41048	0.0741855	5.53315	3.1453e-08	3.62022e-07	Bacteria	Proteobacteria	Deltaproteobacteria	Desulfobacterales	Desulfobulbaceae	Desulfobulbus	sp._oral_taxon_041
HOT_587_9055	64.4812	-0.160151	0.0289664	-5.52884	3.22348e-08	3.62022e-07	Bacteria	Actinobacteria	Actinobacteria	Actinomycetales	Micrococcaceae	Rothia	dentocariosa_oral_taxon_587
HOT_918-Wade	2.35449	0.433069	0.0803047	5.39282	6.93594e-08	7.59485e-07	Bacteria	Firmicutes	Clostridia	Clostridiales	Veillonellaceae	Veillonellaceae_[G-1]	sp._oral_taxon_918
HOT_310DR022	17.8833	0.330857	0.0622431	5.31556	1.06333e-07	1.13594e-06	Bacteria	Bacteroidetes	Bacteroides	Bacteroidales	Prevotellaceae	Prevotella	sp._oral_taxon_310
HOT_807F0004	4.47184	0.30808	0.0582135	5.29225	1.20821e-07	1.25999e-06	Bacteria	Actinobacteria	Actinobacteria	Coriobacteriales	Coriobacteriaceae	Olsenella	sp._oral_taxon_807
HOT_714_3106	11.0284	0.41175	0.0790193	5.21076	1.8807e-07	1.91569e-06	Bacteria	Bacteroidetes	Bacteroides	Bacteroidales	Prevotellaceae	Prevotella	pallens_oral_taxon_714
HOT_121BB166	5.50636	0.383274	0.074047	5.1761	2.26577e-07	2.22598e-06	Bacteria	Firmicutes	Clostridia	Clostridiales	Veillonellaceae	Anaeroglobus	geminatus_oral_taxon_121
HOT_526_3633	1.84767	0.504716	0.0975418	5.17436	2.28697e-07	2.22598e-06	Bacteria	Bacteroidetes	Bacteroides	Bacteroidales	Prevotellaceae	Prevotella	sp._oral_taxon_526
HOT_488HD027	5.70626	0.227858	0.0447225	5.09492	3.48888e-07	3.32202e-06	Bacteria	TM7	TM7_[C-1]	TM7_[O-1]	TM7_[F-1]	TM7_[G-1]	sp._oral_taxon_488
HOT_035BJ021	2.87054	-0.493988	0.097918	-5.04491	4.53731e-07	4.22839e-06	Bacteria	Proteobacteria	Gammaproteobacteria	Pasteurellales	Pasteurellaceae	Haemophilus	sp._oral_taxon_035
HOT_905-Wade	0.457161	0.455736	0.0908219	5.01791	5.22377e-07	4.76669e-06	Bacteria	Firmicutes	Erysipelotrichi	Erysipelotrichales	Erysipelotrichaceae	Erysipelotrichaceae_[G-1]	sp._oral_taxon_905
HOT_543_4678	142.784	0.255238	0.0514734	4.95864	7.09876e-07	6.34542e-06	Bacteria	Firmicutes	Bacilli	Lactobacillales	Streptococcaceae	Streptococcus	anginosus_oral_taxon_543
HOT_210BB002	3.97244	0.343466	0.0700153	4.90559	9.31482e-07	8.15978e-06	Bacteria	Fusobacteria	Fusobacteria	Fusobacteriales	Leptotrichiaceae	Leptotrichiaceae_[G-1]	sp._oral_taxon_210
HOT_769_C044	0.803003	0.431923	0.0891041	4.84739	1.25095e-06	1.07434e-05	Bacteria	Spirochaetes	Spirochaetes	Spirochaetales	Spirochaetaceae	Treponema	socranskii_oral_taxon_769
HOT_499JC012	6.20451	-0.286165	0.0590991	-4.84212	1.28463e-06	1.08205e-05	Bacteria	Proteobacteria	Betaproteobacteria	Neisseriales	Neisseriaceae	Neisseria	sp._oral_taxon_499
HOT_213DA069	36.2625	-0.188833	0.0402604	-4.69029	2.72812e-06	2.25456e-05	Bacteria	Fusobacteria	Fusobacteria	Fusobacteriales	Leptotrichiaceae	Leptotrichia	hongkongensis_oral_taxon_213
HOT_569_3729	0.449384	0.548489	0.117357	4.67368	2.95846e-06	2.38518e-05	Bacteria	Firmicutes	Erysipelotrichi	Erysipelotrichi_[O-1]	Erysipelotrichi_[F-1]	Lactobacillus_[XVII]	catenaformis_oral_taxon_569
HOT_775_7609	21.5709	-0.194761	0.0416943	-4.67116	2.99509e-06	2.38518e-05	Bacteria	Bacteroidetes	Flavobacteria	Flavobacteriales	Flavobacteriaceae	Capnocytophaga	sputigena_oral_taxon_775
HOT_507_3617	0.518224	0.479565	0.103018	4.65516	3.23734e-06	2.53206e-05	Bacteria	Bacteroidetes	Bacteroidetes_[C-1]	Bacteroidetes_[O-1]	Bacteroidetes_[F-1]	Bacteroidetes_[G-5]	sp._oral_taxon_507
HOT_042_3042	1.57167	0.321599	0.069859	4.60355	4.15359e-06	3.19171e-05	Bacteria	Firmicutes	Clostridia	Clostridiales	Peptostreptococcaceae_[XI]	Mogibacterium	timidum_oral_taxon_042
HOT_363_1215	0.657195	0.484254	0.106142	4.56232	5.05915e-06	3.82053e-05	Bacteria	Synergistetes	Synergistetes_[C-1]	Synergistetes_[O-1]	Synergistetes_[F-2]	Fretibacterium	fastidiosum_oral_taxon_363
HOT_038_2373	2.56132	0.39238	0.0898892	4.36515	1.27033e-05	9.43059e-05	Bacteria	Actinobacteria	Actinobacteria	Coriobacteriales	Coriobacteriaceae	Olsenella	uli_oral_taxon_038
HOT_055AA007	4.4791	0.197311	0.0452958	4.35604	1.32434e-05	9.66771e-05	Bacteria	Firmicutes	Bacilli	Lactobacillales	Streptococcaceae	Streptococcus	sp._oral_taxon_055
HOT_767_2856	509.765	0.117939	0.0274568	4.29543	1.74354e-05	0.000125192	Bacteria	Firmicutes	Bacilli	Lactobacillales	Streptococcaceae	Streptococcus	sinensis_oral_taxon_767
HOT_664_C021	0.416114	0.362093	0.0846035	4.27988	1.86992e-05	0.000132101	Bacteria	Spirochaetes	Spirochaetes	Spirochaetales	Spirochaetaceae	Treponema	maltophilum_oral_taxon_664
HOT_389_7063	184.92	-0.1187	0.0280514	-4.2315	2.32135e-05	0.000161389	Bacteria	Firmicutes	Bacilli	Lactobacillales	Aerococcaceae	Abiotrophia	defectiva_oral_taxon_389
HOT_022_3223	24.8648	-0.180563	0.0427134	-4.22732	2.36495e-05	0.000161851	Bacteria	Proteobacteria	Betaproteobacteria	Burkholderiales	Burkholderiaceae	Lautropia	mirabilis_oral_taxon_022
HOT_826_8612	8.95249	-0.195008	0.0462521	-4.21618	2.48472e-05	0.000165205	Bacteria	Proteobacteria	Gammaproteobacteria	Pasteurellales	Pasteurellaceae	Terrahaemophilus	aromaticivorans_oral_taxon_826
HOT_487GM006	25.1335	0.116685	0.0276783	4.21576	2.48939e-05	0.000165205	Bacteria	Firmicutes	Bacilli	Lactobacillales	Streptococcaceae	Streptococcus	sp._oral_taxon_487
HOT_315FW035	0.837579	0.318259	0.0758075	4.19826	2.68977e-05	0.000174978	Bacteria	Bacteroidetes	Bacteroides	Bacteroidales	Prevotellaceae	Prevotella	sp._oral_taxon_315
HOT_750_2371	1.98798	0.262241	0.0624976	4.19601	2.71656e-05	0.000174978	Bacteria	Actinobacteria	Actinobacteria	Coriobacteriales	Coriobacteriaceae	Atopobium	rimae_oral_taxon_750
HOT_664_3039	0.810134	0.327763	0.079108	4.14324	3.42438e-05	0.000217374	Bacteria	Spirochaetes	Spirochaetes	Spirochaetales	Spirochaetaceae	Treponema	maltophilum_oral_taxon_664
HOT_669_2273	24.9201	-0.215033	0.0522276	-4.11722	3.8347e-05	0.000239943	Bacteria	Proteobacteria	Betaproteobacteria	Neisseriales	Neisseriaceae	Neisseria	meningitidis_oral_taxon_669
HOT_886_9095	21.7696	0.204049	0.0497628	4.10044	4.1237e-05	0.000250858	Bacteria	Firmicutes	Bacilli	Lactobacillales	Streptococcaceae	Streptococcus	oligofermentans_oral_taxon_886
HOT_224_7813	14.0835	-0.200945	0.0489837	-4.10229	4.09086e-05	0.000250858	Bacteria	Fusobacteria	Fusobacteria	Fusobacteriales	Leptotrichiaceae	Leptotrichia	hofstadii_oral_taxon_224
HOT_643_6468	10.1507	0.273305	0.0668883	4.08599	4.38888e-05	0.000263333	Bacteria	Bacteroidetes	Bacteroides	Bacteroidales	Prevotellaceae	Prevotella	intermedia_oral_taxon_643
HOT_362_D084	0.750901	0.347323	0.0862151	4.02857	5.61173e-05	0.000332154	Bacteria	Synergistetes	Synergistetes_[C-1]	Synergistetes_[O-1]	Synergistetes_[F-2]	Fretibacterium	sp._oral_taxon_362
HOT_524_3631	49.4466	0.242028	0.0603427	4.01089	6.04908e-05	0.000353266	Bacteria	Firmicutes	Clostridia	Clostridiales	Veillonellaceae	Veillonella	atypica_oral_taxon_524
HOT_534_0540	54.4717	-0.101903	0.0254381	-4.00593	6.17727e-05	0.000356006	Bacteria	Firmicutes	Bacilli	Lactobacillales	Carnobacteriaceae	Granulicatella	adiacens_oral_taxon_534
HOT_179B19SC	3.87627	0.261883	0.0658272	3.97833	6.94004e-05	0.000394771	Bacteria	Actinobacteria	Actinobacteria	Actinomycetales	Actinomycetaceae	Actinomyces	timonensis_oral_taxon_179
HOT_301BS041	0.84974	0.319657	0.0811868	3.93731	8.24006e-05	0.000462711	Bacteria	Bacteroidetes	Bacteroides	Bacteroidales	Prevotellaceae	Prevotella	sp._oral_taxon_301
HOT_681_5483	32.557	-0.137643	0.035149	-3.91598	9.00392e-05	0.000499205	Bacteria	Actinobacteria	Actinobacteria	Actinomycetales	Micrococcaceae	Rothia	mucilaginosa_oral_taxon_681
HOT_613_6495	0.243867	0.355256	0.0909058	3.90796	9.30783e-05	0.000509604	Bacteria	Bacteroidetes	Bacteroides	Bacteroidales	Porphyromonadaceae	Tannerella	forsythia_oral_taxon_613
HOT_148EZ011	0.57855	0.362983	0.0948805	3.82568	0.00013041	0.00070518	Bacteria	Firmicutes	Clostridia	Clostridiales	Veillonellaceae	Veillonellaceae_[G-1]	sp._oral_taxon_148
HOT_639Sinfe	6.68134	0.216574	0.0567682	3.81505	0.000136153	0.000727254	Bacteria	Firmicutes	Clostridia	Clostridiales	Veillonellaceae	Selenomonas	infelix_oral_taxon_639
HOT_151Ssput	18.818	0.202719	0.0532324	3.80818	0.000139993	0.000738759	Bacteria	Firmicutes	Clostridia	Clostridiales	Veillonellaceae	Selenomonas	sputigena_oral_taxon_151
HOT_708_7295	0.500227	0.542084	0.14458	3.74936	0.000177286	0.000924418	Bacteria	Actinobacteria	Actinobacteria	Actinomycetales	Actinomycetaceae	Actinomyces	oricola_oral_taxon_708
HOT_351CW040	0.618587	0.235794	0.0643788	3.66261	0.000249663	0.0012865	Bacteria	TM7	TM7_[C-1]	TM7_[O-1]	TM7_[F-1]	TM7_[G-3]	sp._oral_taxon_351
HOT_300_8625	3.51263	0.293745	0.080926	3.62979	0.000283649	0.00144463	Bacteria	Bacteroidetes	Bacteroides	Bacteroidales	Prevotellaceae	Prevotella	sp._oral_taxon_300
HOT_093_1213	0.244785	0.378333	0.104738	3.6122	0.000303614	0.00152854	Bacteria	Firmicutes	Clostridia	Clostridiales	Clostridiales_[F-1]	Clostridiales_[F-1][G-1]	sp._oral_taxon_093
HOT_022AP009	14.3196	-0.196835	0.0551444	-3.56945	0.000357735	0.00178054	Bacteria	Proteobacteria	Betaproteobacteria	Burkholderiales	Burkholderiaceae	Lautropia	mirabilis_oral_taxon_022
HOT_352DR034	1.94401	0.222357	0.0624645	3.55974	0.000371223	0.00182692	Bacteria	TM7	TM7_[C-1]	TM7_[O-1]	TM7_[F-1]	TM7_[G-1]	sp._oral_taxon_352
HOT_736Dpneu	1.28866	0.305024	0.0860651	3.5441	0.00039395	0.00191722	Bacteria	Firmicutes	Clostridia	Clostridiales	Veillonellaceae	Dialister	pneumosintes_oral_taxon_736
HOT_729_9281	18.5969	0.246165	0.0695843	3.53765	0.000403704	0.0019431	Bacteria	Proteobacteria	Betaproteobacteria	Neisseriales	Neisseriaceae	Neisseria	pharyngis_oral_taxon_729
HOT_071_8631	1.09555	0.181589	0.0514559	3.52901	0.000417116	0.00197466	Bacteria	Firmicutes	Bacilli	Lactobacillales	Streptococcaceae	Streptococcus	sp._oral_taxon_071
HOT_170AP064	15.8513	-0.144383	0.0409289	-3.52764	0.000419278	0.00197466	Bacteria	Actinobacteria	Actinobacteria	Actinomycetales	Actinomycetaceae	Actinomyces	sp._oral_taxon_170
HOT_313FM005	14.147	0.186276	0.0531594	3.50411	0.000458137	0.00213472	Bacteria	Bacteroidetes	Bacteroides	Bacteroidales	Prevotellaceae	Prevotella	sp._oral_taxon_313
HOT_755_8839	153.395	-0.143011	0.0408647	-3.49962	0.000465924	0.00214816	Bacteria	Firmicutes	Bacilli	Lactobacillales	Streptococcaceae	Streptococcus	salivarius_oral_taxon_755
HOT_887_5167	192.019	-0.142568	0.0408641	-3.48883	0.000485148	0.00219067	Bacteria	Firmicutes	Clostridia	Clostridiales	Veillonellaceae	Veillonella	denticariosi_oral_taxon_887
HOT_598_6171	21.633	0.189099	0.0541939	3.48931	0.000484273	0.00219067	Bacteria	Proteobacteria	Betaproteobacteria	Neisseriales	Neisseriaceae	Neisseria	elongata_oral_taxon_598
HOT_619_3964	0.249792	0.377143	0.108185	3.48608	0.000490153	0.00219068	Bacteria	Bacteroidetes	Bacteroides	Bacteroidales	Porphyromonadaceae	Porphyromonas	gingivalis_oral_taxon_619
HOT_553_2605	3.0139	0.30247	0.0871226	3.47177	0.000517038	0.0022875	Bacteria	Bacteroidetes	Bacteroides	Bacteroidales	Prevotellaceae	Prevotella	baroniae_oral_taxon_553
HOT_014AP085	53.5467	-0.1676	0.0483695	-3.46499	0.000530247	0.00231218	Bacteria	Proteobacteria	Betaproteobacteria	Neisseriales	Neisseriaceae	Neisseria	oralis_oral_taxon_014
HOT_897-Wade	4.9316	0.215088	0.0621013	3.46351	0.000533174	0.00231218	Bacteria	Actinobacteria	Actinobacteria	Actinomycetales	Actinomycetaceae	Actinomyces	sp._oral_taxon_897
HOT_329BM058	6.35295	-0.170752	0.0493893	-3.45728	0.000545664	0.00234315	Bacteria	Bacteroidetes	Flavobacteria	Flavobacteriales	Flavobacteriaceae	Capnocytophaga	leadbetteri_oral_taxon_329
HOT_095EH006	0.61337	0.378703	0.110907	3.4146	0.000638748	0.00271623	Bacteria	Firmicutes	Clostridia	Clostridiales	Lachnospiraceae_[XIVa]	Shuttleworthia	satelles_oral_taxon_095
HOT_769_3308	1.04297	0.300831	0.0882938	3.40716	0.000656433	0.00276459	Bacteria	Spirochaetes	Spirochaetes	Spirochaetales	Spirochaetaceae	Treponema	socranskii_ss_04_oral_taxon_769
HOT_666_2065	12.4229	-0.164241	0.0487327	-3.37024	0.000751025	0.00313285	Bacteria	Actinobacteria	Actinobacteria	Actinomycetales	Corynebacteriaceae	Corynebacterium	matruchotii_oral_taxon_666
HOT_071-H6	1.96215	0.0883354	0.0266925	3.30937	0.000935049	0.00386369	Bacteria	Firmicutes	Bacilli	Lactobacillales	Streptococcaceae	Streptococcus	sp._oral_taxon_071
HOT_538CK057	0.373587	0.369954	0.112105	3.30007	0.000966592	0.0039567	Bacteria	Firmicutes	Clostridia	Clostridiales	Eubacteriaceae_[XV]	Pseudoramibacter	alactolyticus_oral_taxon_538
HOT_706_6164	2.07452	-0.237408	0.0727534	-3.26319	0.00110165	0.00446782	Bacteria	Proteobacteria	Betaproteobacteria	Neisseriales	Neisseriaceae	Kingella	oralis_oral_taxon_706
HOT_257_D36	1.1235	0.226146	0.0698747	3.23645	0.00121026	0.00486327	Bacteria	Spirochaetes	Spirochaetes	Spirochaetales	Spirochaetaceae	Treponema	sp._oral_taxon_257
HOT_335_X066	3.85795	-0.182399	0.0564569	-3.23076	0.00123459	0.00491593	Bacteria	Bacteroidetes	Flavobacteria	Flavobacteriales	Flavobacteriaceae	Capnocytophaga	sp._oral_taxon_335
HOT_234_Y001	0.395857	0.320131	0.100185	3.1954	0.00139638	0.00551003	Bacteria	Spirochaetes	Spirochaetes	Spirochaetales	Spirochaetaceae	Treponema	sp._oral_taxon_234
HOT_275AW032	31.5857	0.130549	0.0409283	3.1897	0.00142422	0.00556973	Bacteria	Bacteroidetes	Bacteroides	Bacteroidales	Porphyromonadaceae	Porphyromonas	sp._oral_taxon_275
HOT_337-S3	3.32713	-0.180486	0.0567712	-3.17918	0.0014769	0.00572464	Bacteria	Bacteroidetes	Flavobacteria	Flavobacteriales	Flavobacteriaceae	Capnocytophaga	gingivalis_oral_taxon_337
HOT_575_6977	0.312681	-0.317496	0.100266	-3.16653	0.00154269	0.00592718	Bacteria	Proteobacteria	Epsilonproteobacteria	Campylobacterales	Campylobacteraceae	Campylobacter	concisus_oral_taxon_575
HOT_018AP132	0.216422	-0.323633	0.103675	-3.12162	0.00179861	0.00685035	Bacteria	Proteobacteria	Betaproteobacteria	Neisseriales	Neisseriaceae	Neisseria	sp._oral_taxon_018
HOT_781F0055	2.64018	0.161852	0.0520299	3.11075	0.00186616	0.00698613	Bacteria	Bacteroidetes	Bacteroides	Bacteroidales	Prevotellaceae	Prevotella	saccharolytica_oral_taxon_781
HOT_238AT020	0.904793	0.268274	0.0862318	3.11108	0.00186402	0.00698613	Bacteria	Spirochaetes	Spirochaetes	Spirochaetales	Spirochaetaceae	Treponema	sp._oral_taxon_238
HOT_085BU014	7.47016	0.136566	0.0443542	3.07899	0.00207702	0.00770962	Bacteria	Firmicutes	Clostridia	Clostridiales	Clostridiales_[F-2]	Clostridiales_[F-2][G-2]	sp._oral_taxon_085
HOT_494_RDP	8.24972	-0.140952	0.0460526	-3.06067	0.0022084	0.00812839	Bacteria	Firmicutes	Clostridia	Clostridiales	Lachnospiraceae_[XIVa]	Eubacterium_[XIVa][G-1]	saburreum_oral_taxon_494
HOT_075_F058	38.1006	0.109604	0.0359319	3.05032	0.00228599	0.00834388	Bacteria	Firmicutes	Clostridia	Clostridiales	Clostridiales_[F-2]	Clostridiales_[F-2][G-1]	sp._oral_taxon_075
HOT_769_G047	0.358196	0.263249	0.0868177	3.03221	0.00242771	0.0087879	Bacteria	Spirochaetes	Spirochaetes	Spirochaetales	Spirochaetaceae	Treponema	socranskii_oral_taxon_769
HOT_602_1240	0.181327	0.274839	0.0908946	3.02371	0.00249692	0.00896436	Bacteria	Actinobacteria	Actinobacteria	Coriobacteriales	Coriobacteriaceae	Slackia	exigua_oral_taxon_602
HOT_908-Wade	25.2237	-0.14811	0.0491647	-3.01252	0.00259085	0.00913639	Bacteria	Proteobacteria	Gammaproteobacteria	Pasteurellales	Pasteurellaceae	Haemophilus	sp._oral_taxon_908
HOT_762_5043	9.86454	0.225313	0.0748401	3.01059	0.00260742	0.00913639	Bacteria	Proteobacteria	Gammaproteobacteria	Pasteurellales	Pasteurellaceae	Aggregatibacter	segnis_oral_taxon_762
HOT_258_C009	0.34789	0.322476	0.106941	3.01545	0.00256597	0.00913639	Bacteria	Spirochaetes	Spirochaetes	Spirochaetales	Spirochaetaceae	Treponema	sp._oral_taxon_258
HOT_129FNA3	0.269724	0.372589	0.124218	2.99946	0.00270455	0.00940152	Bacteria	Firmicutes	Clostridia	Clostridiales	Veillonellaceae	Veillonellaceae_[G-1]	sp._oral_taxon_129
HOT_437_1416	2.18886	0.498697	0.168925	2.95218	0.00315539	0.0108824	Bacteria	TM7	TM7_[C-1]	TM7_[O-1]	TM7_[F-2]	TM7_[G-5]	sp._oral_taxon_437
HOT_138DS071	1.3701	0.210364	0.0721316	2.91638	0.00354114	0.0121173	Bacteria	Firmicutes	Clostridia	Clostridiales	Veillonellaceae	Selenomonas	sp._oral_taxon_138
HOT_505_3615	1.68808	0.232093	0.0798182	2.90776	0.00364022	0.0123598	Bacteria	Bacteroidetes	Bacteroidetes_[C-1]	Bacteroidetes_[O-1]	Bacteroidetes_[F-1]	Bacteroidetes_[G-5]	sp._oral_taxon_505
HOT_214DE081	7.70096	-0.173258	0.0601875	-2.87863	0.00399407	0.013457	Bacteria	Fusobacteria	Fusobacteria	Fusobacteriales	Leptotrichiaceae	Leptotrichia	shahii_oral_taxon_214
HOT_863_0168	1.83212	-0.211304	0.0736543	-2.86886	0.00411951	0.0137736	Bacteria	Bacteroidetes	Flavobacteria	Flavobacteriales	Flavobacteriaceae	Capnocytophaga	sp._oral_taxon_863
HOT_221FP036	0.855913	-0.210501	0.0747399	-2.81645	0.0048558	0.0161124	Bacteria	Fusobacteria	Fusobacteria	Fusobacteriales	Leptotrichiaceae	Leptotrichia	sp._oral_taxon_221
HOT_503_3613	0.181144	0.406198	0.144788	2.80547	0.00502433	0.0165463	Bacteria	Bacteroidetes	Bacteroidetes_[C-1]	Bacteroidetes_[O-1]	Bacteroidetes_[F-1]	Bacteroidetes_[G-3]	sp._oral_taxon_503
HOT_329BR085	20.3385	-0.112598	0.0404011	-2.78701	0.00531974	0.017285	Bacteria	Bacteroidetes	Flavobacteria	Flavobacteriales	Flavobacteriaceae	Capnocytophaga	leadbetteri_oral_taxon_329
HOT_888_7609	20.744	0.139736	0.050147	2.78653	0.00532758	0.017285	Bacteria	Actinobacteria	Actinobacteria	Actinomycetales	Actinomycetaceae	Actinomyces	dentalis_oral_taxon_888
HOT_721_3933	52.5019	-0.0694655	0.0251299	-2.76426	0.00570528	0.0178494	Bacteria	Firmicutes	Bacilli	Lactobacillales	Streptococcaceae	Streptococcus	parasanguinis_I_oral_taxon_721
HOT_336_X089	0.846341	-0.221037	0.0799225	-2.76564	0.00568104	0.0178494	Bacteria	Bacteroidetes	Flavobacteria	Flavobacteriales	Flavobacteriaceae	Capnocytophaga	sp._oral_taxon_336
HOT_345_X112	0.142697	0.262847	0.0949991	2.76684	0.00566024	0.0178494	Bacteria	SR1	SR1_[C-1]	SR1_[O-1]	SR1_[F-1]	SR1_[G-1]	sp._oral_taxon_345
HOT_769_3306	1.43569	0.225156	0.0813449	2.76791	0.00564165	0.0178494	Bacteria	Spirochaetes	Spirochaetes	Spirochaetales	Spirochaetaceae	Treponema	socranskii_ss_socranskii_oral_taxon_769
HOT_852F0489	42.7878	-0.0953198	0.0344658	-2.76564	0.00568119	0.0178494	Bacteria	Actinobacteria	Actinobacteria	Actinomycetales	Actinomycetaceae	Actinomyces	massiliensis_oral_taxon_852
HOT_284EP003	336.677	0.0833739	0.0306053	2.72417	0.00644641	0.020025	Bacteria	Bacteroidetes	Bacteroides	Bacteroidales	Porphyromonadaceae	Porphyromonas	sp._oral_taxon_284
HOT_313GI059	3.69314	0.188252	0.0692419	2.71875	0.00655283	0.0200709	Bacteria	Bacteroidetes	Bacteroides	Bacteroidales	Prevotellaceae	Prevotella	sp._oral_taxon_313
HOT_278BS045	126.18	0.0910058	0.0334473	2.72087	0.00651098	0.0200709	Bacteria	Bacteroidetes	Bacteroides	Bacteroidales	Porphyromonadaceae	Porphyromonas	sp._oral_taxon_278
HOT_866F0530	0.955956	-0.18665	0.0690668	-2.70246	0.00688276	0.0209351	Bacteria	Actinobacteria	Actinobacteria	Actinomycetales	Actinomycetaceae	Actinomyces	graevenitzii_oral_taxon_866
HOT_398_7051	3.54906	0.114827	0.0426438	2.69269	0.00708783	0.0214101	Bacteria	Firmicutes	Bacilli	Lactobacillales	Streptococcaceae	Streptococcus	mitis_bv_2_oral_taxon_398
HOT_851F0397	10.8889	-0.14005	0.0521211	-2.68701	0.0072094	0.0216282	Bacteria	Proteobacteria	Gammaproteobacteria	Pasteurellales	Pasteurellaceae	Haemophilus	haemolyticus_oral_taxon_851
HOT_653_3040	0.505296	0.198982	0.0759586	2.61961	0.00880303	0.0262294	Bacteria	Spirochaetes	Spirochaetes	Spirochaetales	Spirochaetaceae	Treponema	lecithinolyticum_oral_taxon_653
HOT_277BR037	6.62804	-0.139071	0.0535696	-2.59609	0.0094292	0.0279053	Bacteria	Bacteroidetes	Bacteroides	Bacteroidales	Porphyromonadaceae	Porphyromonas	sp._oral_taxon_277
HOT_215DR011	26.8523	0.110573	0.0427695	2.58532	0.00972889	0.028599	Bacteria	Fusobacteria	Fusobacteria	Fusobacteriales	Leptotrichiaceae	Leptotrichia	sp._oral_taxon_215
HOT_296AU069	3.83	0.273021	0.10634	2.56744	0.0102452	0.029916	Bacteria	Bacteroidetes	Bacteroides	Bacteroidales	Prevotellaceae	Prevotella	sp._oral_taxon_296
HOT_124Sart	0.58079	-0.238882	0.0932181	-2.56262	0.0103886	0.0301338	Bacteria	Firmicutes	Clostridia	Clostridiales	Veillonellaceae	Selenomonas	artemidis_oral_taxon_124
HOT_239AF026	0.141476	0.385418	0.15065	2.55837	0.0105164	0.0303038	Bacteria	Spirochaetes	Spirochaetes	Spirochaetales	Spirochaetaceae	Treponema	sp._oral_taxon_239
HOT_498IK040	10.3977	-0.159056	0.0625061	-2.54465	0.0109386	0.0313144	Bacteria	Fusobacteria	Fusobacteria	Fusobacteriales	Leptotrichiaceae	Leptotrichia	sp._oral_taxon_498
HOT_222_7816	20.727	-0.147952	0.0584681	-2.53047	0.0113909	0.0323975	Bacteria	Fusobacteria	Fusobacteria	Fusobacteriales	Leptotrichiaceae	Leptotrichia	wadei_oral_taxon_222
HOT_096DO008	6.28793	0.181542	0.0719949	2.5216	0.0116824	0.0330122	Bacteria	Firmicutes	Clostridia	Clostridiales	Lachnospiraceae_[XIVa]	Lachnospiraceae_[G-2]	sp._oral_taxon_096
HOT_061DP009	38.9542	0.0744142	0.0295598	2.51741	0.011822	0.0331926	Bacteria	Firmicutes	Bacilli	Lactobacillales	Streptococcaceae	Streptococcus	sp._oral_taxon_061
HOT_683_8147	0.736542	-0.229351	0.092362	-2.48317	0.0130218	0.0363284	Bacteria	Proteobacteria	Betaproteobacteria	Neisseriales	Neisseriaceae	Simonsiella	muelleri_oral_taxon_683
HOT_325AH015	3.94746	-0.148069	0.060383	-2.45217	0.0141999	0.0393644	Bacteria	Bacteroidetes	Flavobacteria	Flavobacteriales	Flavobacteriaceae	Capnocytophaga	granulosa_oral_taxon_325
HOT_325_1347	18.1765	-0.110833	0.0453241	-2.44534	0.0144715	0.0398649	Bacteria	Bacteroidetes	Flavobacteria	Flavobacteriales	Flavobacteriaceae	Capnocytophaga	granulosa_oral_taxon_325
HOT_698_3496	10.5843	0.110117	0.0450981	2.44172	0.0146174	0.0400152	Bacteria	Fusobacteria	Fusobacteria	Fusobacteriales	Fusobacteriaceae	Fusobacterium	nucleatum_ss_nucleatum_oral_taxon_698
HOT_268IL034	1.20504	0.269171	0.110392	2.43832	0.0147557	0.0400329	Bacteria	Spirochaetes	Spirochaetes	Spirochaetales	Spirochaetaceae	Treponema	sp._oral_taxon_268
HOT_644_4671	77.516	0.0698265	0.0286518	2.43707	0.0148067	0.0400329	Bacteria	Firmicutes	Bacilli	Lactobacillales	Streptococcaceae	Streptococcus	intermedius_oral_taxon_644
HOT_176_1062	49.7799	-0.0825781	0.0340979	-2.4218	0.0154441	0.0415	Bacteria	Actinobacteria	Actinobacteria	Actinomycetales	Actinomycetaceae	Actinomyces	naeslundii_oral_taxon_176
HOT_360BH017	1.07009	0.185495	0.076854	2.4136	0.0157958	0.0421862	Bacteria	Synergistetes	Synergistetes_[C-1]	Synergistetes_[O-1]	Synergistetes_[F-2]	Fretibacterium	sp._oral_taxon_360
HOT_411_9017	77.5977	-0.0525517	0.0219164	-2.39783	0.0164926	0.0437805	Bacteria	Firmicutes	Bacilli	Lactobacillales	Streptococcaceae	Streptococcus	parasanguinis_II_oral_taxon_411
HOT_058CH016	1.41284	0.0725406	0.0317528	2.28454	0.0223398	0.0589449	Bacteria	Firmicutes	Bacilli	Lactobacillales	Streptococcaceae	Streptococcus	sp._oral_taxon_058
HOT_472GU027	10.9458	-0.108149	0.0474396	-2.27971	0.0226248	0.0593392	Bacteria	Bacteroidetes	Bacteroides	Bacteroidales	Prevotellaceae	Prevotella	sp._oral_taxon_472
HOT_307DO033	0.820374	0.226388	0.0994098	2.27733	0.0227668	0.0593563	Bacteria	Bacteroidetes	Bacteroides	Bacteroidales	Prevotellaceae	Prevotella	salivae_oral_taxon_307
HOT_337_7608	6.25454	-0.108775	0.0483431	-2.25005	0.0244457	0.0633562	Bacteria	Bacteroidetes	Flavobacteria	Flavobacteriales	Flavobacteriaceae	Capnocytophaga	gingivalis_oral_taxon_337
HOT_583_1876	0.370566	0.209286	0.0933873	2.24106	0.0250224	0.064403	Bacteria	Bacteroidetes	Bacteroides	Bacteroidales	Prevotellaceae	Prevotella	dentalis_oral_taxon_583
HOT_281DA065	0.173889	0.275103	0.122859	2.23919	0.0251436	0.064403	Bacteria	Bacteroidetes	Bacteroidetes_[C-1]	Bacteroidetes_[O-1]	Bacteroidetes_[F-1]	Bacteroidetes_[G-3]	sp._oral_taxon_281
HOT_443_1415	3.8387	0.208762	0.0933278	2.23687	0.0252951	0.0644142	Bacteria	Bacteroidetes	Bacteroides	Bacteroidales	Prevotellaceae	Prevotella	sp._oral_taxon_443
HOT_311_F045	1.5308	0.146672	0.0656897	2.2328	0.0255624	0.0647187	Bacteria	Bacteroidetes	Bacteroides	Bacteroidales	Prevotellaceae	Prevotella	oris_oral_taxon_311
HOT_577_0620	17.486	0.0981386	0.0442652	2.21706	0.026619	0.0670064	Bacteria	Proteobacteria	Betaproteobacteria	Neisseriales	Neisseriaceae	Eikenella	corrodens_oral_taxon_577
HOT_396_7050	0.198768	0.222212	0.101448	2.19041	0.0284947	0.0713183	Bacteria	Bacteroidetes	Bacteroides	Bacteroidales	Prevotellaceae	Prevotella	sp._oral_taxon_396
HOT_685_2483	0.753492	0.248994	0.114247	2.17943	0.0292996	0.0729161	Bacteria	Bacteroidetes	Bacteroides	Bacteroidales	Prevotellaceae	Prevotella	multiformis_oral_taxon_685
HOT_578_8313	2.31626	0.0770306	0.035488	2.17061	0.0299607	0.0741401	Bacteria	Firmicutes	Bacilli	Lactobacillales	Streptococcaceae	Streptococcus	cristatus_oral_taxon_578
HOT_885_3253	2.64255	-0.199012	0.0918059	-2.16775	0.030178	0.0742581	Bacteria	Bacteroidetes	Bacteroides	Bacteroidales	Prevotellaceae	Prevotella	scopos_oral_taxon_885
HOT_892F0426	2.30014	0.128719	0.0595231	2.1625	0.0305796	0.0748261	Bacteria	Firmicutes	Clostridia	Clostridiales	Veillonellaceae	Selenomonas	sp._oral_taxon_892
HOT_188_3025	32.672	-0.0692465	0.0321187	-2.15596	0.0310868	0.0756445	Bacteria	Actinobacteria	Actinobacteria	Actinomycetales	Micrococcaceae	Rothia	aeria_oral_taxon_188
HOT_298BE073	4.95101	-0.124421	0.0580226	-2.14436	0.032004	0.077446	Bacteria	Bacteroidetes	Bacteroides	Bacteroidales	Prevotellaceae	Prevotella	histicola_oral_taxon_298
HOT_686_3965	176.308	0.136213	0.0636225	2.14096	0.0322774	0.0776786	Bacteria	Firmicutes	Bacilli	Lactobacillales	Streptococcaceae	Streptococcus	mutans_oral_taxon_686
HOT_847F0260	3.03567	-0.182033	0.0854241	-2.13093	0.0330951	0.0792112	Bacteria	Fusobacteria	Fusobacteria	Fusobacteriales	Leptotrichiaceae	Leptotrichia	sp._oral_taxon_847
HOT_677_3929	798.149	0.0419129	0.0197733	2.11967	0.0340341	0.081016	Bacteria	Firmicutes	Bacilli	Lactobacillales	Streptococcaceae	Streptococcus	mitis_oral_taxon_677
HOT_701_0504	108.519	0.0615539	0.0293272	2.09887	0.0358288	0.0848271	Bacteria	Actinobacteria	Actinobacteria	Actinomycetales	Actinomycetaceae	Actinomyces	odontolyticus_oral_taxon_701
HOT_136DO042	2.72915	0.180556	0.0863279	2.09152	0.0364817	0.0859025	Bacteria	Firmicutes	Clostridia	Clostridiales	Veillonellaceae	Selenomonas	sp._oral_taxon_136
HOT_540_4696	6.71476	0.0984163	0.0471035	2.08936	0.0366753	0.0859025	Bacteria	Proteobacteria	Gammaproteobacteria	Cardiobacteriales	Cardiobacteriaceae	Cardiobacterium	valvulum_oral_taxon_540
HOT_465_6488	0.193551	0.386646	0.185872	2.08017	0.0375096	0.0873894	Bacteria	Bacteroidetes	Bacteroides	Bacteroidales	Bacteroidaceae	Bacteroides	zoogleoformans_oral_taxon_465
HOT_623_4320	1.34206	-0.152607	0.0734721	-2.07707	0.0377949	0.0875881	Bacteria	Proteobacteria	Epsilonproteobacteria	Campylobacterales	Campylobacteraceae	Campylobacter	gracilis_oral_taxon_623
HOT_448IP073	8.14765	-0.15964	0.0769409	-2.07484	0.0380012	0.0876028	Bacteria	Actinobacteria	Actinobacteria	Actinomycetales	Actinomycetaceae	Actinomyces	sp._oral_taxon_448
HOT_782F0012	0.766279	-0.244973	0.118784	-2.06234	0.0391754	0.0898367	Bacteria	Bacteroidetes	Bacteroides	Bacteroidales	Prevotellaceae	Prevotella	fusca_oral_taxon_782
HOT_293AO009	1.65016	0.186082	0.090668	2.05234	0.0401366	0.0906176	Bacteria	Bacteroidetes	Bacteroides	Bacteroidales	Prevotellaceae	Prevotella	sp._oral_taxon_293
HOT_274AU126	19.5951	0.0831184	0.0404615	2.05426	0.0399504	0.0906176	Bacteria	Bacteroidetes	Bacteroides	Bacteroidales	Bacteroidales_[F-2]	Bacteroidales_[G-2]	sp._oral_taxon_274
HOT_247_G093	0.474296	0.164287	0.0800243	2.05296	0.0400765	0.0906176	Bacteria	Spirochaetes	Spirochaetes	Spirochaetales	Spirochaetaceae	Treponema	sp._oral_taxon_247
HOT_483JS031	0.118621	0.286854	0.141122	2.03266	0.0420865	0.0945328	Bacteria	Firmicutes	Clostridia	Clostridiales	Veillonellaceae	Veillonellaceae_[G-1]	sp._oral_taxon_483
HOT_175EP005	0.115718	-0.176461	0.0870022	-2.02823	0.0425367	0.0950566	Bacteria	Actinobacteria	Actinobacteria	Actinomycetales	Actinomycetaceae	Actinomyces	sp._oral_taxon_175
HOT_056AY020	31.4681	0.0599414	0.0296768	2.01981	0.0434036	0.096349	Bacteria	Firmicutes	Bacilli	Lactobacillales	Streptococcaceae	Streptococcus	sp._oral_taxon_056
HOT_289AA016	1.12252	0.142761	0.0707315	2.01835	0.043555	0.096349	Bacteria	Bacteroidetes	Bacteroides	Bacteroidales	Prevotellaceae	Prevotella	maculosa_oral_taxon_289
HOT_082BE088	7.03921	-0.0791969	0.0399803	-1.9809	0.0476025	0.104773	Bacteria	Firmicutes	Clostridia	Clostridiales	Lachnospiraceae_[XIVa]	Lachnoanaerobaculum	orale_oral_taxon_082
HOT_734_3930	3.40015	-0.0506536	0.025617	-1.97735	0.0480023	0.104893	Bacteria	Firmicutes	Bacilli	Lactobacillales	Streptococcaceae	Streptococcus	pneumoniae_oral_taxon_734
HOT_013AK105	0.28079	0.291384	0.147449	1.97617	0.0481357	0.104893	Bacteria	Proteobacteria	Betaproteobacteria	Neisseriales	Neisseriaceae	Neisseria	bacilliformis_oral_taxon_013
HOT_139Sdian	4.61184	0.103948	0.054625	1.90295	0.0570476	0.123535	Bacteria	Firmicutes	Clostridia	Clostridiales	Veillonellaceae	Selenomonas	dianae_oral_taxon_139
HOT_877F0543	28.0572	0.0676512	0.0355804	1.90136	0.0572548	0.123535	Bacteria	Actinobacteria	Actinobacteria	Actinomycetales	Actinomycetaceae	Actinomyces	sp._oral_taxon_877
HOT_230AF068	0.654945	0.203551	0.109093	1.86585	0.0620626	0.133252	Bacteria	Spirochaetes	Spirochaetes	Spirochaetales	Spirochaetaceae	Treponema	sp._oral_taxon_230
HOT_326BB167	0.811964	-0.189438	0.102058	-1.85618	0.0634277	0.135519	Bacteria	Bacteroidetes	Flavobacteria	Flavobacteriales	Flavobacteriaceae	Capnocytophaga	sp._oral_taxon_326
HOT_622_3931	750.543	0.0505833	0.0273052	1.85251	0.0639524	0.135976	Bacteria	Firmicutes	Bacilli	Lactobacillales	Streptococcaceae	Streptococcus	gordonii_oral_taxon_622
HOT_542_6462	136.272	-0.324351	0.175812	-1.84487	0.0650565	0.137656	Bacteria	Firmicutes	Clostridia	Clostridiales	Peptostreptococcaceae_[XI]	Peptostreptococcus	anaerobius_oral_taxon_542
HOT_167_1224	0.110976	0.236629	0.129199	1.83151	0.0670249	0.141139	Bacteria	Firmicutes	Clostridia	Clostridiales	Peptococcaceae	Peptococcus	sp._oral_taxon_167
HOT_917-Wade	0.191415	-0.251107	0.138552	-1.81237	0.0699284	0.145068	Bacteria	Firmicutes	Clostridia	Clostridiales	Veillonellaceae	Veillonella	sp._oral_taxon_917
HOT_324AA032	1.17187	-0.121924	0.0672785	-1.81223	0.0699506	0.145068	Bacteria	Bacteroidetes	Flavobacteria	Flavobacteriales	Flavobacteriaceae	Capnocytophaga	sp._oral_taxon_324
HOT_572_6473	65.9979	0.0796644	0.0438856	1.81527	0.069482	0.145068	Bacteria	Bacteroidetes	Bacteroides	Bacteroidales	Prevotellaceae	Prevotella	veroralis_oral_taxon_572
HOT_262AT040	0.365416	0.16353	0.0903224	1.81052	0.0702157	0.145068	Bacteria	Spirochaetes	Spirochaetes	Spirochaetales	Spirochaetaceae	Treponema	sp._oral_taxon_262
HOT_288C08KA	1.6637	-0.145917	0.0812127	-1.79673	0.072379	0.148836	Bacteria	Bacteroidetes	Bacteroides	Bacteroidales	Prevotellaceae	Prevotella	oulorum_oral_taxon_288
HOT_107C27KA	1.41544	-0.122763	0.0684734	-1.79285	0.0729967	0.149404	Bacteria	Firmicutes	Clostridia	Clostridiales	Lachnospiraceae_[XIVa]	Lachnoanaerobaculum	umeaense_oral_taxon_107
HOT_160_X031	0.745844	0.110015	0.0616648	1.78408	0.0744099	0.149622	Bacteria	Firmicutes	Clostridia	Clostridiales	Veillonellaceae	Veillonella	dispar_oral_taxon_160
HOT_795_8825	0.271117	-0.146207	0.0817171	-1.78919	0.0735846	0.149622	Bacteria	Bacteroidetes	Bacteroides	Bacteroidales	Prevotellaceae	Prevotella	shahii_oral_taxon_795
HOT_231_T021	1.47989	0.126809	0.0710927	1.78372	0.0744694	0.149622	Bacteria	Spirochaetes	Spirochaetes	Spirochaetales	Spirochaetaceae	Treponema	sp._oral_taxon_231
HOT_363_W090	0.711551	0.153437	0.0860168	1.7838	0.074456	0.149622	Bacteria	Synergistetes	Synergistetes_[C-1]	Synergistetes_[O-1]	Synergistetes_[F-2]	Fretibacterium	fastidiosum_oral_taxon_363
HOT_412_8613	0.273003	-0.259377	0.14707	-1.76363	0.0777941	0.155588	Bacteria	Bacteroidetes	Flavobacteria	Flavobacteriales	Flavobacteriaceae	Capnocytophaga	sp._oral_taxon_412
HOT_780F0009	71.2168	0.070639	0.0403441	1.75091	0.079961	0.159195	Bacteria	Firmicutes	Clostridia	Clostridiales	Veillonellaceae	Veillonella	sp._oral_taxon_780
HOT_423_8630	50.0339	-0.0659599	0.0379445	-1.73833	0.0821535	0.16282	Bacteria	Firmicutes	Bacilli	Lactobacillales	Streptococcaceae	Streptococcus	sp._oral_taxon_423
HOT_511_3634	2.47075	0.109944	0.0633923	1.73434	0.082857	0.163475	Bacteria	Bacteroidetes	Bacteroidetes_[C-1]	Bacteroidetes_[O-1]	Bacteroidetes_[F-1]	Bacteroidetes_[G-5]	sp._oral_taxon_511
HOT_223F138	2.34086	-0.123125	0.0711642	-1.73015	0.0836034	0.164208	Bacteria	Fusobacteria	Fusobacteria	Fusobacteriales	Leptotrichiaceae	Leptotrichia	sp._oral_taxon_223
HOT_682_9282	19.7459	-0.118227	0.068822	-1.71786	0.0858219	0.167275	Bacteria	Proteobacteria	Betaproteobacteria	Neisseriales	Neisseriaceae	Neisseria	mucosa_oral_taxon_682
HOT_329BU084	0.972051	-0.122014	0.0711373	-1.71519	0.0863108	0.167275	Bacteria	Bacteroidetes	Flavobacteria	Flavobacteriales	Flavobacteriaceae	Capnocytophaga	leadbetteri_oral_taxon_329
HOT_176EP011	1.05526	-0.089783	0.0523038	-1.71657	0.086058	0.167275	Bacteria	Actinobacteria	Actinobacteria	Actinomycetales	Actinomycetaceae	Actinomyces	naeslundii_oral_taxon_176
HOT_392_7053	29.5478	-0.0665852	0.0388915	-1.71207	0.0868831	0.167642	Bacteria	Fusobacteria	Fusobacteria	Fusobacteriales	Leptotrichiaceae	Leptotrichia	sp._oral_taxon_392
HOT_203_I035	6.82966	0.0734063	0.0431346	1.70179	0.0887938	0.170578	Bacteria	Fusobacteria	Fusobacteria	Fusobacteriales	Fusobacteriaceae	Fusobacterium	sp._oral_taxon_203
HOT_665_1227	0.337208	0.161335	0.0953189	1.69258	0.0905351	0.173163	Bacteria	Bacteroidetes	Bacteroides	Bacteroidales	Prevotellaceae	Prevotella	marshii_oral_taxon_665
HOT_764_9292	118.024	-0.0806761	0.0479305	-1.68319	0.0923385	0.175845	Bacteria	Proteobacteria	Betaproteobacteria	Neisseriales	Neisseriaceae	Neisseria	sicca_oral_taxon_764
HOT_879F0557	1.58778	-0.140044	0.0837444	-1.67229	0.0944681	0.179121	Bacteria	Fusobacteria	Fusobacteria	Fusobacteriales	Leptotrichiaceae	Leptotrichia	sp._oral_taxon_879
HOT_545_5041	5.78182	0.120218	0.0719876	1.66998	0.0949233	0.179209	Bacteria	Proteobacteria	Gammaproteobacteria	Pasteurellales	Pasteurellaceae	Aggregatibacter	aphrophilus_oral_taxon_545
HOT_845_9807	5.7026	-0.0637296	0.0387812	-1.64331	0.100318	0.188048	Bacteria	Fusobacteria	Fusobacteria	Fusobacteriales	Leptotrichiaceae	Leptotrichia	goodfellowii_oral_taxon_845
HOT_363_W028	0.410443	0.197068	0.119973	1.64261	0.100464	0.188048	Bacteria	Synergistetes	Synergistetes_[C-1]	Synergistetes_[O-1]	Synergistetes_[F-2]	Fretibacterium	fastidiosum_oral_taxon_363
HOT_177EP053	1.72915	-0.0930522	0.0570687	-1.63053	0.10299	0.191955	Bacteria	Actinobacteria	Actinobacteria	Actinomycetales	Actinomycetaceae	Actinomyces	sp._oral_taxon_177
HOT_194BN085	8.59389	-0.0626545	0.0386802	-1.61981	0.105274	0.195381	Bacteria	Actinobacteria	Actinobacteria	Actinomycetales	Propionibacteriaceae	Propionibacterium	sp._oral_taxon_194
HOT_449IP081	0.35538	0.188776	0.11797	1.6002	0.109554	0.202467	Bacteria	Actinobacteria	Actinobacteria	Actinomycetales	Actinomycetaceae	Actinomyces	sp._oral_taxon_449
HOT_748_6973	0.145803	0.184158	0.117045	1.57339	0.115628	0.212574	Bacteria	Proteobacteria	Epsilonproteobacteria	Campylobacterales	Campylobacteraceae	Campylobacter	rectus_oral_taxon_748
HOT_289_4315	2.62166	0.101161	0.0644678	1.56916	0.11661	0.212574	Bacteria	Bacteroidetes	Bacteroides	Bacteroidales	Prevotellaceae	Prevotella	maculosa_oral_taxon_289
HOT_303FL019	1.88804	0.0974102	0.0620012	1.5711	0.116159	0.212574	Bacteria	Bacteroidetes	Bacteroides	Bacteroidales	Prevotellaceae	Prevotella	pleuritidis_oral_taxon_303
HOT_171JA063	100.763	-0.0771602	0.0492205	-1.56765	0.116964	0.212574	Bacteria	Actinobacteria	Actinobacteria	Actinomycetales	Actinomycetaceae	Actinomyces	sp._oral_taxon_171
HOT_893_5935	211.223	-0.0465681	0.0298039	-1.56248	0.118174	0.213886	Bacteria	Actinobacteria	Actinobacteria	Actinomycetales	Actinomycetaceae	Actinomyces	oris_oral_taxon_893
HOT_486GK051	3.70914	-0.037722	0.0242237	-1.55724	0.119415	0.214166	Bacteria	Firmicutes	Bacilli	Lactobacillales	Streptococcaceae	Streptococcus	sp._oral_taxon_486
HOT_151_K168	2.73399	0.120441	0.0774227	1.55563	0.119796	0.214166	Bacteria	Firmicutes	Clostridia	Clostridiales	Veillonellaceae	Selenomonas	sputigena_oral_taxon_151
HOT_161_X042	26.9093	0.0766187	0.0491554	1.5587	0.119067	0.214166	Bacteria	Firmicutes	Clostridia	Clostridiales	Veillonellaceae	Veillonella	parvula_oral_taxon_161
HOT_317_8624	7.05399	-0.0807919	0.0531517	-1.52002	0.128505	0.228802	Bacteria	Bacteroidetes	Bacteroides	Bacteroidales	Prevotellaceae	Prevotella	sp._oral_taxon_317
HOT_419_8618	6.47396	-0.0723431	0.0487436	-1.48416	0.137768	0.244301	Bacteria	Firmicutes	Clostridia	Clostridiales	Lachnospiraceae_[XIVa]	Moryella	sp._oral_taxon_419
HOT_311_6474	9.26713	0.0685398	0.0462838	1.48086	0.138644	0.244863	Bacteria	Bacteroidetes	Bacteroides	Bacteroidales	Prevotellaceae	Prevotella	oris_oral_taxon_311
HOT_100EI074	0.241105	-0.109721	0.0743036	-1.47665	0.139769	0.245858	Bacteria	Firmicutes	Clostridia	Clostridiales	Lachnospiraceae_[XIVa]	Lachnospiraceae_[G-3]	sp._oral_taxon_100
HOT_496JI012	0.139695	0.160898	0.111137	1.44774	0.14769	0.258753	Bacteria	Firmicutes	Clostridia	Clostridiales	Lachnospiraceae_[XIVa]	Lachnoanaerobaculum	sp._oral_taxon_496
HOT_286BU063	1.02219	0.0804261	0.0557259	1.44325	0.148951	0.259923	Bacteria	Bacteroidetes	Bacteroides	Bacteroidales	Porphyromonadaceae	Tannerella	sp._oral_taxon_286
HOT_915-Wade	0.803147	0.1022	0.0710508	1.4384	0.150319	0.261269	Bacteria	Actinobacteria	Actinobacteria	Actinomycetales	Propionibacteriaceae	Propionibacterium	sp._oral_taxon_915
HOT_588_6183	0.420562	0.246397	0.171897	1.4334	0.151743	0.262701	Bacteria	Actinobacteria	Actinobacteria	Bifidobacteriales	Bifidobacteriaceae	Bifidobacterium	dentium_oral_taxon_588
HOT_225_FEA2	12.1303	-0.0681556	0.0478512	-1.42432	0.154353	0.266167	Bacteria	Fusobacteria	Fusobacteria	Fusobacteriales	Leptotrichiaceae	Leptotrichia	sp._oral_taxon_225
HOT_452JV001	0.483322	0.141673	0.0999615	1.41728	0.156402	0.268643	Bacteria	Synergistetes	Synergistetes_[C-1]	Synergistetes_[O-1]	Synergistetes_[F-2]	Fretibacterium	sp._oral_taxon_452
HOT_457JN088	0.970334	0.0908051	0.0660569	1.37465	0.16924	0.288097	Bacteria	Firmicutes	Clostridia	Clostridiales	Lachnospiraceae_[XIVa]	Oribacterium	sinus_oral_taxon_457
HOT_864F0512	1.0762	0.104845	0.0763276	1.37362	0.169558	0.288097	Bacteria	Bacteroidetes	Flavobacteria	Flavobacteriales	Flavobacteriaceae	Capnocytophaga	sp._oral_taxon_864
HOT_347BE109	1.51235	-0.0851469	0.0620078	-1.37317	0.169701	0.288097	Bacteria	TM7	TM7_[C-1]	TM7_[O-1]	TM7_[F-1]	TM7_[G-1]	sp._oral_taxon_347
HOT_040BB161	0.212879	0.221484	0.162381	1.36398	0.172575	0.290771	Bacteria	Proteobacteria	Deltaproteobacteria	Desulfovibrionales	Desulfovibrionaceae	Desulfovibrio	sp._oral_taxon_040
HOT_361_1214	0.120521	0.233085	0.171056	1.36263	0.173001	0.290771	Bacteria	Synergistetes	Synergistetes_[C-1]	Synergistetes_[O-1]	Synergistetes_[F-2]	Fretibacterium	sp._oral_taxon_361
HOT_596_5408	6.7001	-0.0621226	0.0456187	-1.36178	0.173268	0.290771	Bacteria	Firmicutes	Bacilli	Lactobacillales	Carnobacteriaceae	Granulicatella	elegans_oral_taxon_596
HOT_693_3963	0.545214	0.117023	0.0860845	1.3594	0.174021	0.290921	Bacteria	Bacteroidetes	Bacteroides	Bacteroidales	Prevotellaceae	Prevotella	nigrescens_oral_taxon_693
HOT_203CY024	0.30344	0.104673	0.0774614	1.35129	0.176603	0.294115	Bacteria	Fusobacteria	Fusobacteria	Fusobacteriales	Fusobacteriaceae	Fusobacterium	sp._oral_taxon_203
HOT_348BN036	0.203233	0.125515	0.0937878	1.33829	0.180802	0.299967	Bacteria	TM7	TM7_[C-1]	TM7_[O-1]	TM7_[F-1]	TM7_[G-1]	sp._oral_taxon_348
HOT_130EQ054	8.29171	-0.0910861	0.0685576	-1.32861	0.183978	0.302608	Bacteria	Firmicutes	Clostridia	Clostridiales	Veillonellaceae	Selenomonas	noxia_oral_taxon_130
HOT_020_5028	4.19515	0.107838	0.0810013	1.33131	0.183086	0.302608	Bacteria	Proteobacteria	Betaproteobacteria	Neisseriales	Neisseriaceae	Neisseria	sp._oral_taxon_020
HOT_338Capn8	0.715293	-0.0844382	0.0636248	-1.32713	0.184467	0.302608	Bacteria	Bacteroidetes	Flavobacteria	Flavobacteriales	Flavobacteriaceae	Capnocytophaga	sp._oral_taxon_338
HOT_635_7152	5.08238	-0.0726853	0.0551729	-1.31741	0.187702	0.306766	Bacteria	Firmicutes	Clostridia	Clostridiales	Lachnospiraceae_[XIVa]	Johnsonella	ignava_oral_taxon_635
HOT_124AA024	1.77121	-0.0926047	0.0704515	-1.31445	0.188696	0.307246	Bacteria	Firmicutes	Clostridia	Clostridiales	Veillonellaceae	Selenomonas	artemidis_oral_taxon_124
HOT_212BU064	63.7771	-0.0477437	0.0372719	-1.28095	0.20021	0.324785	Bacteria	Fusobacteria	Fusobacteria	Fusobacteriales	Leptotrichiaceae	Leptotrichia	sp._oral_taxon_212
HOT_478GI064	0.399185	0.140547	0.111506	1.26044	0.207509	0.335383	Bacteria	Firmicutes	Clostridia	Clostridiales	Veillonellaceae	Selenomonas	sp._oral_taxon_478
HOT_283_2823	0.538484	0.107928	0.0859975	1.25502	0.209473	0.337313	Bacteria	Bacteroidetes	Bacteroides	Bacteroidales	Porphyromonadaceae	Porphyromonas	catoniae_oral_taxon_283
HOT_703_1623	0.239255	0.160969	0.129643	1.24164	0.214371	0.343936	Bacteria	Proteobacteria	Deltaproteobacteria	Desulfovibrionales	Desulfomicrobiaceae	Desulfomicrobium	orale_oral_taxon_703
HOT_758_3928	865.602	-0.0277758	0.0224414	-1.2377	0.215827	0.345008	Bacteria	Firmicutes	Bacilli	Lactobacillales	Streptococcaceae	Streptococcus	sanguinis_oral_taxon_758
HOT_667_3051	2.08455	0.0786649	0.0638684	1.23167	0.218072	0.347329	Bacteria	Spirochaetes	Spirochaetes	Spirochaetales	Spirochaetaceae	Treponema	medium_oral_taxon_667
HOT_012DE012	2.62602	-0.0728031	0.0596384	-1.22074	0.222184	0.352596	Bacteria	Proteobacteria	Betaproteobacteria	Neisseriales	Neisseriaceae	Kingella	sp._oral_taxon_012
HOT_291_3524	3.35547	-0.0969553	0.079613	-1.21783	0.223288	0.353069	Bacteria	Bacteroidetes	Bacteroides	Bacteroidales	Prevotellaceae	Prevotella	denticola_oral_taxon_291
HOT_473IK062	2.14193	-0.10692	0.0881228	-1.21331	0.225011	0.354513	Bacteria	Bacteroidetes	Bacteroides	Bacteroidales	Prevotellaceae	Alloprevotella	sp._oral_taxon_473
HOT_029_3309	0.567971	0.133483	0.112004	1.19177	0.233351	0.366336	Bacteria	Spirochaetes	Spirochaetes	Spirochaetales	Spirochaetaceae	Treponema	vincentii_oral_taxon_029
HOT_757C24KA	13.4245	-0.0344102	0.0291379	-1.18094	0.237625	0.367774	Bacteria	Firmicutes	Bacilli	Bacillales	Staphylococcaceae	Gemella	sanguinis_oral_taxon_757
HOT_878F0545	0.121668	0.196145	0.165918	1.18218	0.237135	0.367774	Bacteria	Bacteroidetes	Flavobacteria	Flavobacteriales	Flavobacteriaceae	Capnocytophaga	sp._oral_taxon_878
HOT_912Wade2	1.00557	0.0845611	0.0715036	1.18261	0.236963	0.367774	Bacteria	Bacteroidetes	Bacteroides	Bacteroidales	Prevotellaceae	Alloprevotella	sp._oral_taxon_912
HOT_769_3307	1.04862	0.0788994	0.0664855	1.18672	0.23534	0.367774	Bacteria	Spirochaetes	Spirochaetes	Spirochaetales	Spirochaetaceae	Treponema	socranskii_ss_paredis_oral_taxon_769
HOT_011_6165	7.18513	-0.0598495	0.0510737	-1.17183	0.241267	0.372095	Bacteria	Proteobacteria	Betaproteobacteria	Neisseriales	Neisseriaceae	Eikenella	sp._oral_taxon_011
HOT_632_2265	24.1981	-0.178713	0.156848	-1.13941	0.254534	0.382815	Bacteria	Tenericutes	Mollicutes	Mycoplasmatales	Mycoplasmataceae	Mycoplasma	hominis_oral_taxon_632
HOT_633_4697	6.26872	-0.0574103	0.0502025	-1.14357	0.2528	0.382815	Bacteria	Proteobacteria	Gammaproteobacteria	Cardiobacteriales	Cardiobacteriaceae	Cardiobacterium	hominis_oral_taxon_633
HOT_512_3621	4.32771	0.106438	0.0932532	1.14138	0.25371	0.382815	Bacteria	Proteobacteria	Gammaproteobacteria	Pasteurellales	Pasteurellaceae	Aggregatibacter	sp._oral_taxon_512
HOT_902-Wade	1.11203	-0.120853	0.105189	-1.14891	0.250592	0.382815	Bacteria	Bacteroidetes	Flavobacteria	Flavobacteriales	Flavobacteriaceae	Capnocytophaga	sp._oral_taxon_902
HOT_332DS022	3.6728	-0.0653737	0.0570724	-1.14545	0.252022	0.382815	Bacteria	Bacteroidetes	Flavobacteria	Flavobacteriales	Flavobacteriaceae	Capnocytophaga	sp._oral_taxon_332
HOT_317_5061	6.5659	0.0564431	0.0494004	1.14256	0.25322	0.382815	Bacteria	Bacteroidetes	Bacteroides	Bacteroidales	Prevotellaceae	Prevotella	sp._oral_taxon_317
HOT_896-Wade	2.44752	0.0678719	0.0596525	1.13779	0.25521	0.382815	Bacteria	Actinobacteria	Actinobacteria	Actinomycetales	Actinomycetaceae	Actinomyces	sp._oral_taxon_896
HOT_848F0332	107.226	0.0429913	0.0373155	1.1521	0.249279	0.382815	Bacteria	Actinobacteria	Actinobacteria	Actinomycetales	Actinomycetaceae	Actinomyces	sp._oral_taxon_848
HOT_880_0801	16.2772	-0.178183	0.156977	-1.13509	0.256337	0.383193	Bacteria	Firmicutes	Bacilli	Lactobacillales	Enterococcaceae	Enterococcus	durans_oral_taxon_880
HOT_126EY047	0.400259	0.0986325	0.0872757	1.13013	0.258423	0.384998	Bacteria	Firmicutes	Clostridia	Clostridiales	Veillonellaceae	Selenomonas	sp._oral_taxon_126
HOT_642m9087	0.169484	0.153572	0.136265	1.12701	0.259737	0.385643	Bacteria	Actinobacteria	Actinobacteria	Bifidobacteriales	Bifidobacteriaceae	Scardovia	inopinata_oral_taxon_642
HOT_165_7151	2.44736	-0.074231	0.0664035	-1.11788	0.263619	0.390085	Bacteria	Firmicutes	Clostridia	Clostridiales	Lachnospiraceae_[XIVa]	Catonella	morbi_oral_taxon_165
HOT_111FG014	0.338643	0.101376	0.0914648	1.10836	0.267708	0.394802	Bacteria	Firmicutes	Clostridia	Clostridiales	Peptostreptococcaceae_[XIII]	Parvimonas	micra_oral_taxon_111
HOT_149FT050	1.66841	-0.104661	0.094762	-1.10446	0.269392	0.395952	Bacteria	Firmicutes	Clostridia	Clostridiales	Veillonellaceae	Selenomonas	sp._oral_taxon_149
HOT_161Vparv	50.9712	-0.0463236	0.0421395	-1.09929	0.27164	0.397921	Bacteria	Firmicutes	Clostridia	Clostridiales	Veillonellaceae	Veillonella	parvula_oral_taxon_161
HOT_874_4Y03	0.175214	0.0849819	0.077802	1.09228	0.274708	0.399742	Bacteria	SR1	SR1_[C-1]	SR1_[O-1]	SR1_[F-1]	SR1_[G-1]	sp._oral_taxon_874
HOT_595_7069	19.3866	-0.0342652	0.0313644	-1.09249	0.274619	0.399742	Bacteria	Actinobacteria	Actinobacteria	Actinomycetales	Corynebacteriaceae	Corynebacterium	durum_oral_taxon_595
HOT_671_2451	2.64157	0.0494319	0.0455644	1.08488	0.277975	0.403156	Bacteria	Actinobacteria	Actinobacteria	Actinomycetales	Actinomycetaceae	Actinomyces	meyeri_oral_taxon_671
HOT_372_1220	2.883	-0.0710909	0.0667894	-1.0644	0.287145	0.415081	Bacteria	Firmicutes	Clostridia	Clostridiales	Lachnospiraceae_[XIVa]	Oribacterium	sp._oral_taxon_372
HOT_739_5953	17.0779	0.0320577	0.0303896	1.05489	0.291475	0.419955	Bacteria	Actinobacteria	Actinobacteria	Actinomycetales	Propionibacteriaceae	Propionibacterium	propionicum_oral_taxon_739
HOT_411_8635	13.0731	-0.0359138	0.0342502	-1.04857	0.294375	0.422206	Bacteria	Firmicutes	Bacilli	Lactobacillales	Streptococcaceae	Streptococcus	parasanguinis_II_oral_taxon_411
HOT_627_1349	0.505546	-0.142023	0.13561	-1.04729	0.294966	0.422206	Bacteria	Bacteroidetes	Flavobacteria	Flavobacteriales	Flavobacteriaceae	Capnocytophaga	haemolytica_oral_taxon_627
HOT_181H1065	3.65785	0.0383454	0.0372142	1.0304	0.302824	0.432042	Bacteria	Actinobacteria	Actinobacteria	Actinomycetales	Actinomycetaceae	Actinomyces	sp._oral_taxon_181
HOT_202_7812	57.2873	0.0372191	0.0367232	1.0135	0.310821	0.442011	Bacteria	Fusobacteria	Fusobacteria	Fusobacteriales	Fusobacteriaceae	Fusobacterium	nucleatum_ss_polymorphum_oral_taxon_202
HOT_139EW076	0.294978	0.146128	0.145763	1.0025	0.316102	0.446621	Bacteria	Firmicutes	Clostridia	Clostridiales	Veillonellaceae	Selenomonas	dianae_oral_taxon_139
HOT_078AO068	3.82708	0.0543339	0.0541508	1.00338	0.315677	0.446621	Bacteria	Firmicutes	Clostridia	Clostridiales	Lachnospiraceae_[XIVa]	Oribacterium	sp._oral_taxon_078
HOT_451FL037	0.237699	0.133411	0.134281	0.993524	0.320455	0.451315	Bacteria	Firmicutes	Clostridia	Clostridiales	Lachnospiraceae_[XIVa]	Catonella	sp._oral_taxon_451
HOT_102_1218	30.9251	-0.182899	0.1848	-0.989712	0.322315	0.452481	Bacteria	Firmicutes	Clostridia	Clostridiales	Lachnospiraceae_[XIVa]	Oribacterium	sp._oral_taxon_102
HOT_909-Wade	0.708442	0.107339	0.108764	0.9869	0.323692	0.452962	Bacteria	Fusobacteria	Fusobacteria	Fusobacteriales	Leptotrichiaceae	Leptotrichia	sp._oral_taxon_909
HOT_302F0020	0.665112	0.0981622	0.100283	0.978856	0.327651	0.457042	Bacteria	Bacteroidetes	Bacteroides	Bacteroidales	Prevotellaceae	Alloprevotella	rava_oral_taxon_302
HOT_728_8314	20.0404	-0.0371667	0.0384044	-0.967772	0.333158	0.463248	Bacteria	Firmicutes	Bacilli	Lactobacillales	Streptococcaceae	Streptococcus	peroris_oral_taxon_728
HOT_579F0066	0.911364	0.113864	0.11801	0.964865	0.334612	0.463798	Bacteria	Actinobacteria	Actinobacteria	Coriobacteriales	Coriobacteriaceae	Cryptobacterium	curtum_oral_taxon_579
HOT_200AJ050	1.3487	0.0620426	0.0644765	0.962252	0.335923	0.464146	Bacteria	Fusobacteria	Fusobacteria	Fusobacteriales	Fusobacteriaceae	Fusobacterium	nucleatum_ss_vincentii_oral_taxon_200
HOT_283DS033	80.1474	0.0332883	0.035619	0.934566	0.350012	0.482092	Bacteria	Bacteroidetes	Bacteroides	Bacteroidales	Porphyromonadaceae	Porphyromonas	catoniae_oral_taxon_283
HOT_462GT018	6.34525	-0.0629856	0.0689011	-0.914144	0.360641	0.495175	Bacteria	Fusobacteria	Fusobacteria	Fusobacteriales	Leptotrichiaceae	Leptotrichia	sp._oral_taxon_462
HOT_416_8623	0.236982	0.136161	0.149757	0.909215	0.363237	0.49718	Bacteria	Actinobacteria	Actinobacteria	Coriobacteriales	Coriobacteriaceae	Atopobium	sp._oral_taxon_416
HOT_411_8629	0.176047	0.0662244	0.0736568	0.899095	0.368602	0.50139	Bacteria	Firmicutes	Bacilli	Lactobacillales	Streptococcaceae	Streptococcus	parasanguinis_II_oral_taxon_411
HOT_466_5634	3.01505	0.0665473	0.0738645	0.900937	0.367622	0.50139	Bacteria	Bacteroidetes	Bacteroides	Bacteroidales	Prevotellaceae	Alloprevotella	tannerae_oral_taxon_466
HOT_541_3045	0.233658	0.114537	0.130234	0.879472	0.379145	0.514135	Bacteria	Spirochaetes	Spirochaetes	Spirochaetales	Spirochaetaceae	Treponema	amylovorum_oral_taxon_541
HOT_431_8633	2.83992	-0.0391336	0.0446091	-0.877257	0.380347	0.514173	Bacteria	Firmicutes	Bacilli	Lactobacillales	Streptococcaceae	Streptococcus	sp._oral_taxon_431
HOT_088CH017	2.34126	-0.0617609	0.0709197	-0.870857	0.383832	0.517288	Bacteria	Firmicutes	Clostridia	Clostridiales	Lachnospiraceae_[XIVa]	Lachnospiraceae_[G-2]	sp._oral_taxon_088
HOT_375_1225	38.6019	-0.135624	0.156891	-0.864445	0.387344	0.520419	Bacteria	Firmicutes	Clostridia	Clostridiales	Peptostreptococcaceae_[XIII]	Peptoniphilus	sp._oral_taxon_375
HOT_914-Wade	2.34661	-0.0537931	0.0632652	-0.850279	0.39517	0.52931	Bacteria	Bacteroidetes	Bacteroides	Bacteroidales	Prevotellaceae	Alloprevotella	sp._oral_taxon_914
HOT_130Snoxi	16.6846	-0.0416372	0.0505118	-0.824307	0.409765	0.545718	Bacteria	Firmicutes	Clostridia	Clostridiales	Veillonellaceae	Selenomonas	noxia_oral_taxon_130
HOT_160Vdisp	113.854	-0.0308791	0.0374724	-0.82405	0.409911	0.545718	Bacteria	Firmicutes	Clostridia	Clostridiales	Veillonellaceae	Veillonella	dispar_oral_taxon_160
HOT_603_0064	4.25643	0.0565324	0.0695624	0.812686	0.416398	0.549198	Bacteria	Firmicutes	Erysipelotrichi	Erysipelotrichales	Erysipelotrichaceae	Bulleidia	extructa_oral_taxon_603
HOT_158BI029	2.82169	0.043582	0.0539039	0.808514	0.418795	0.549198	Bacteria	Firmicutes	Clostridia	Clostridiales	Veillonellaceae	Veillonella	rogosae_oral_taxon_158
HOT_166CK051	2.10438	0.0559078	0.0691467	0.808538	0.418781	0.549198	Bacteria	Firmicutes	Clostridia	Clostridiales	Lachnospiraceae_[XIVa]	Johnsonella	sp._oral_taxon_166
HOT_200_R002	35.3674	0.0341659	0.0418839	0.815729	0.414655	0.549198	Bacteria	Fusobacteria	Fusobacteria	Fusobacteriales	Fusobacteriaceae	Fusobacterium	nucleatum_ss_vincentii_oral_taxon_200
HOT_191FMA5B	0.335188	-0.142017	0.175143	-0.810862	0.417445	0.549198	Bacteria	Actinobacteria	Actinobacteria	Actinomycetales	Propionibacteriaceae	Propionibacterium	acidifaciens_oral_taxon_191
HOT_411_8634	0.330467	0.0497876	0.0632784	0.786802	0.431397	0.563992	Bacteria	Firmicutes	Bacilli	Lactobacillales	Streptococcaceae	Streptococcus	parasanguinis_II_oral_taxon_411
HOT_745_3575	20.5514	0.0298762	0.0380752	0.784663	0.432651	0.563992	Bacteria	Firmicutes	Bacilli	Lactobacillales	Streptococcaceae	Streptococcus	pyogenes_oral_taxon_745
HOT_110AJ062	3.04046	0.0637369	0.0843721	0.755426	0.449993	0.584858	Bacteria	Firmicutes	Clostridia	Clostridiales	Peptostreptococcaceae_[XIII]	Parvimonas	sp._oral_taxon_110
HOT_200CZ006	9.68602	-0.0322911	0.0429953	-0.751038	0.45263	0.586544	Bacteria	Fusobacteria	Fusobacteria	Fusobacteriales	Fusobacteriaceae	Fusobacterium	nucleatum_ss_vincentii_oral_taxon_200
HOT_754_5583	0.268437	0.082267	0.110475	0.744666	0.456473	0.589433	Bacteria	Tenericutes	Mollicutes	Mycoplasmatales	Mycoplasmataceae	Mycoplasma	salivarium_oral_taxon_754
HOT_586_9331	0.430735	0.095351	0.128352	0.742886	0.45755	0.589433	Bacteria	Actinobacteria	Actinobacteria	Bifidobacteriales	Bifidobacteriaceae	Parascardovia	denticolens_oral_taxon_586
HOT_067FO042	0.212794	-0.049361	0.0670441	-0.736247	0.46158	0.59288	Bacteria	Firmicutes	Bacilli	Lactobacillales	Streptococcaceae	Streptococcus	sp._oral_taxon_067
HOT_469_3525	80.3712	0.0313531	0.0432402	0.725091	0.468396	0.599876	Bacteria	Bacteroidetes	Bacteroides	Bacteroidales	Prevotellaceae	Prevotella	melaninogenica_oral_taxon_469
HOT_139DY027	5.61977	0.0429617	0.0605319	0.709736	0.477868	0.610222	Bacteria	Firmicutes	Clostridia	Clostridiales	Veillonellaceae	Selenomonas	dianae_oral_taxon_139
HOT_763_6974	0.307075	-0.0674562	0.0954495	-0.706721	0.47974	0.610832	Bacteria	Proteobacteria	Epsilonproteobacteria	Campylobacterales	Campylobacteraceae	Campylobacter	showae_oral_taxon_763
HOT_151_N011	13.0623	0.0418876	0.0595627	0.703252	0.481899	0.611802	Bacteria	Firmicutes	Clostridia	Clostridiales	Veillonellaceae	Selenomonas	sputigena_oral_taxon_151
HOT_299BI027	5.13184	-0.0321447	0.0459734	-0.699202	0.484426	0.613233	Bacteria	Bacteroidetes	Bacteroides	Bacteroidales	Prevotellaceae	Prevotella	sp._oral_taxon_299
HOT_913-Wade	0.108501	0.0760776	0.115378	0.659378	0.509653	0.643308	Bacteria	Bacteroidetes	Bacteroides	Bacteroidales	Prevotellaceae	Alloprevotella	sp._oral_taxon_913
HOT_794_0414	0.273869	0.097475	0.148485	0.656465	0.511525	0.643816	Bacteria	Bacteroidetes	Bacteroides	Bacteroidales	Prevotellaceae	Prevotella	multisaccharivorax_oral_taxon_794
HOT_417_8621	2.89894	-0.047217	0.0728879	-0.647803	0.517112	0.648983	Bacteria	Fusobacteria	Fusobacteria	Fusobacteriales	Leptotrichiaceae	Leptotrichia	sp._oral_taxon_417
HOT_707_3932	955.38	-0.00642738	0.0100262	-0.641056	0.521487	0.651809	Bacteria	Firmicutes	Bacilli	Lactobacillales	Streptococcaceae	Streptococcus	oralis_oral_taxon_707
HOT_388_8861	2.37772	-0.0509229	0.0796413	-0.639404	0.52256	0.651809	Bacteria	Firmicutes	Clostridia	Clostridiales	Veillonellaceae	Selenomonas	sp._oral_taxon_388
HOT_201BS011	1.9161	-0.0414703	0.065056	-0.637456	0.523828	0.651809	Bacteria	Fusobacteria	Fusobacteria	Fusobacteriales	Fusobacteriaceae	Fusobacterium	periodonticum_oral_taxon_201
HOT_302BU035	0.178444	0.070596	0.111916	0.630793	0.528176	0.655357	Bacteria	Bacteroidetes	Bacteroides	Bacteroidales	Prevotellaceae	Alloprevotella	rava_oral_taxon_302
HOT_756_9108	0.357437	-0.0929845	0.149511	-0.621924	0.533992	0.660702	Bacteria	Firmicutes	Bacilli	Lactobacillales	Lactobacillaceae	Lactobacillus	salivarius_oral_taxon_756
HOT_700_4635	0.414843	-0.0740206	0.119876	-0.617476	0.536921	0.662454	Bacteria	Bacteroidetes	Flavobacteria	Flavobacteriales	Flavobacteriaceae	Capnocytophaga	ochracea_oral_taxon_700
HOT_172CT068	9.46584	0.0305192	0.0500127	0.61023	0.541709	0.666485	Bacteria	Actinobacteria	Actinobacteria	Actinomycetales	Actinomycetaceae	Actinomyces	sp._oral_taxon_172
HOT_617_0413	3.35973	-0.0251858	0.04414	-0.57059	0.568278	0.697215	Bacteria	Actinobacteria	Actinobacteria	Actinomycetales	Actinomycetaceae	Actinomyces	georgiae_oral_taxon_617
HOT_130CI002	0.223443	0.0521386	0.0935988	0.557043	0.577498	0.704773	Bacteria	Firmicutes	Clostridia	Clostridiales	Veillonellaceae	Selenomonas	noxia_oral_taxon_130
HOT_577M-D25	0.303665	0.0567615	0.101968	0.556661	0.577759	0.704773	Bacteria	Proteobacteria	Betaproteobacteria	Neisseriales	Neisseriaceae	Eikenella	corrodens_oral_taxon_577
HOT_900-Wade	0.139645	-0.0938063	0.169185	-0.554458	0.579265	0.704773	Bacteria	Bacteroidetes	Flavobacteria	Flavobacteriales	Flavobacteriaceae	Bergeyella	sp._oral_taxon_900
HOT_907-Wade	3.19568	0.0318213	0.0603179	0.52756	0.597805	0.72312	Bacteria	Bacteroidetes	Flavobacteria	Flavobacteriales	Flavobacteriaceae	Bergeyella	sp._oral_taxon_907
HOT_903-Wade	0.620944	0.0552798	0.105519	0.523884	0.600359	0.72312	Bacteria	Bacteroidetes	Flavobacteria	Flavobacteriales	Flavobacteriaceae	Capnocytophaga	sp._oral_taxon_903
HOT_560_6478	0.423241	0.0624694	0.119436	0.523037	0.600949	0.72312	Bacteria	Bacteroidetes	Bacteroides	Bacteroidales	Prevotellaceae	Prevotella	buccae_oral_taxon_560
HOT_475IK053	1.21812	0.0384052	0.0732113	0.524581	0.599875	0.72312	Bacteria	Bacteroidetes	Bacteroides	Bacteroidales	Prevotellaceae	Prevotella	sp._oral_taxon_475
HOT_720_5042	10.9237	0.0268645	0.0521734	0.514908	0.606617	0.72794	Bacteria	Proteobacteria	Gammaproteobacteria	Pasteurellales	Pasteurellaceae	Aggregatibacter	paraphrophilus_oral_taxon_720
HOT_463GT020	0.838921	-0.0617925	0.121382	-0.509075	0.6107	0.730838	Bacteria	Fusobacteria	Fusobacteria	Fusobacteriales	Leptotrichiaceae	Leptotrichia	sp._oral_taxon_463
HOT_291AO036	0.237929	-0.0716788	0.141867	-0.505255	0.61338	0.732045	Bacteria	Bacteroidetes	Bacteroides	Bacteroidales	Prevotellaceae	Prevotella	denticola_oral_taxon_291
HOT_904-Wade	0.129902	0.057396	0.12006	0.478063	0.632605	0.752938	Bacteria	Firmicutes	Erysipelotrichi	Erysipelotrichales	Erysipelotrichaceae	Erysipelotrichaceae_[G-1]	sp._oral_taxon_904
HOT_065FN042	7.4288	-0.0275979	0.0586475	-0.470572	0.637946	0.755191	Bacteria	Firmicutes	Bacilli	Lactobacillales	Streptococcaceae	Streptococcus	sp._oral_taxon_065
HOT_810F0209	0.52167	-0.0782964	0.165809	-0.472208	0.636778	0.755191	Bacteria	Actinobacteria	Actinobacteria	Coriobacteriales	Coriobacteriaceae	Atopobium	sp_oral_taxon_810
HOT_524Vatyp	0.312208	0.0468795	0.101849	0.460284	0.645313	0.756378	Bacteria	Firmicutes	Clostridia	Clostridiales	Veillonellaceae	Veillonella	atypica_oral_taxon_524
HOT_633_5014	28.0864	0.0166857	0.0363107	0.459525	0.645857	0.756378	Bacteria	Proteobacteria	Gammaproteobacteria	Cardiobacteriales	Cardiobacteriaceae	Cardiobacterium	hominis_oral_taxon_633
HOT_288_6472	2.68849	-0.0313918	0.0681817	-0.460413	0.64522	0.756378	Bacteria	Bacteroidetes	Bacteroides	Bacteroidales	Prevotellaceae	Prevotella	oulorum_oral_taxon_288
HOT_378_1228	0.141405	0.0439348	0.0954068	0.4605	0.645157	0.756378	Bacteria	Bacteroidetes	Bacteroides	Bacteroidales	Prevotellaceae	Prevotella	micans_oral_taxon_378
HOT_161BU083	305.629	-0.0165198	0.0365329	-0.452189	0.651133	0.760356	Bacteria	Firmicutes	Clostridia	Clostridiales	Veillonellaceae	Veillonella	parvula_oral_taxon_161
HOT_604_8293	8.05634	-0.0701321	0.156694	-0.447573	0.654462	0.760356	Bacteria	Firmicutes	Bacilli	Lactobacillales	Enterococcaceae	Enterococcus	faecalis_oral_taxon_604
HOT_768_3966	102.539	0.0370939	0.082712	0.448471	0.653813	0.760356	Bacteria	Firmicutes	Bacilli	Lactobacillales	Streptococcaceae	Streptococcus	sobrinus_oral_taxon_768
HOT_894-Wade	9.61173	0.0234941	0.0587742	0.399735	0.689351	0.798772	Bacteria	Proteobacteria	Betaproteobacteria	Burkholderiales	Comamonadaceae	Ottowia	sp._oral_taxon_894
HOT_125AH132	3.60223	-0.0297268	0.0760471	-0.390899	0.695872	0.802084	Bacteria	Firmicutes	Clostridia	Clostridiales	Veillonellaceae	Selenomonas	flueggei_oral_taxon_125
HOT_494IR009	0.953989	-0.0318112	0.0811687	-0.391915	0.695121	0.802084	Bacteria	Firmicutes	Clostridia	Clostridiales	Lachnospiraceae_[XIVa]	Lachnoanaerobaculum	saburreum_oral_taxon_494
HOT_610_9280	0.134838	0.0468087	0.121227	0.386124	0.699405	0.803053	Bacteria	Proteobacteria	Betaproteobacteria	Neisseriales	Neisseriaceae	Neisseria	flavescens_oral_taxon_610
HOT_600_5635	0.121686	0.0559611	0.147319	0.379863	0.704047	0.803053	Bacteria	Bacteroidetes	Bacteroides	Bacteroidales	Prevotellaceae	Prevotella	enoeca_oral_taxon_600
HOT_705_3522	0.286367	0.0664018	0.174336	0.380883	0.70329	0.803053	Bacteria	Bacteroidetes	Bacteroides	Bacteroidales	Prevotellaceae	Prevotella	oralis_oral_taxon_705
HOT_835_1200	3.84806	-0.0598161	0.156665	-0.381808	0.702603	0.803053	Bacteria	Actinobacteria	Actinobacteria	Actinomycetales	Corynebacteriaceae	Corynebacterium	mucifaciens_oral_taxon_835
HOT_479GT010	4.73143	0.0206027	0.0557494	0.36956	0.71171	0.803426	Bacteria	Firmicutes	Clostridia	Clostridiales	Veillonellaceae	Selenomonas	sp._oral_taxon_479
HOT_476_9291	25.0673	0.020157	0.0544022	0.370518	0.710996	0.803426	Bacteria	Proteobacteria	Betaproteobacteria	Neisseriales	Neisseriaceae	Neisseria	subflava_oral_taxon_476
HOT_458JM053	11.8441	-0.0182519	0.0493145	-0.370112	0.711299	0.803426	Bacteria	Proteobacteria	Gammaproteobacteria	Pasteurellales	Pasteurellaceae	Aggregatibacter	sp._oral_taxon_458
HOT_473HF050	10.5672	-0.0210329	0.0562981	-0.3736	0.708702	0.803426	Bacteria	Bacteroidetes	Bacteroides	Bacteroidales	Prevotellaceae	Alloprevotella	sp._oral_taxon_473
HOT_217DT031	0.128095	0.0303437	0.0852705	0.355852	0.721951	0.812891	Bacteria	Fusobacteria	Fusobacteria	Fusobacteriales	Leptotrichiaceae	Leptotrichia	sp._oral_taxon_217
HOT_134DD020	2.60517	0.0277434	0.0814001	0.340828	0.733233	0.822996	Bacteria	Firmicutes	Clostridia	Clostridiales	Veillonellaceae	Selenomonas	sp._oral_taxon_134
HOT_198H6-M4	0.11036	0.0597303	0.176246	0.338902	0.734683	0.822996	Bacteria	Actinobacteria	Actinobacteria	Bifidobacteriales	Bifidobacteriaceae	Alloscardovia	omnicolens_oral_taxon_198
HOT_380_8853	0.567753	0.0309053	0.0919495	0.336112	0.736786	0.823246	Bacteria	Bacteroidetes	Flavobacteria	Flavobacteriales	Flavobacteriaceae	Capnocytophaga	sp._oral_taxon_380
HOT_531_5039	0.382505	0.0335538	0.103077	0.325522	0.744786	0.830067	Bacteria	Proteobacteria	Gammaproteobacteria	Pasteurellales	Pasteurellaceae	Aggregatibacter	actinomycetemcomitans_oral_taxon_531
HOT_307_8826	2.76752	-0.0233241	0.0725958	-0.321288	0.747992	0.831525	Bacteria	Bacteroidetes	Bacteroides	Bacteroidales	Prevotellaceae	Prevotella	salivae_oral_taxon_307
HOT_108FTB41	0.511781	0.0216778	0.0682171	0.317777	0.750654	0.832371	Bacteria	Firmicutes	Clostridia	Clostridiales	Lachnospiraceae_[XIVa]	Oribacterium	sp._oral_taxon_108
HOT_279DP023	88.3872	0.0109802	0.036171	0.303563	0.761461	0.842222	Bacteria	Bacteroidetes	Bacteroides	Bacteroidales	Porphyromonadaceae	Porphyromonas	sp._oral_taxon_279
HOT_314FU048	2.91753	0.0256631	0.0871502	0.29447	0.768399	0.847755	Bacteria	Bacteroidetes	Bacteroides	Bacteroidales	Prevotellaceae	Prevotella	sp._oral_taxon_314
HOT_192C3KA	0.184396	-0.0339665	0.117183	-0.289858	0.771925	0.849505	Bacteria	Actinobacteria	Actinobacteria	Actinomycetales	Propionibacteriaceae	Propionibacterium	sp._oral_taxon_192
HOT_091CK047	0.129579	-0.0346697	0.121282	-0.285861	0.774985	0.850735	Bacteria	Firmicutes	Clostridia	Clostridiales	Peptostreptococcaceae_[XI]	Peptostreptococcaceae_[XI][G-2]	sp._oral_taxon_091
HOT_836F0141	21.8167	-0.0442943	0.156971	-0.282182	0.777804	0.851696	Bacteria	Firmicutes	Clostridia	Clostridiales	Peptostreptococcaceae_[XIII]	Peptoniphilus	sp._oral_taxon_836
HOT_555_5050	0.139397	-0.0424922	0.158042	-0.268867	0.788032	0.852715	Bacteria	Firmicutes	Bacilli	Bacillales	Staphylococcaceae	Gemella	bergeri_oral_taxon_555
HOT_582_6166	22.3269	0.011269	0.0405664	0.277793	0.781172	0.852715	Bacteria	Proteobacteria	Betaproteobacteria	Neisseriales	Neisseriaceae	Kingella	denitrificans_oral_taxon_582
HOT_015AP060	1.34256	0.016701	0.0616409	0.27094	0.786438	0.852715	Bacteria	Proteobacteria	Betaproteobacteria	Neisseriales	Neisseriaceae	Neisseria	sp._oral_taxon_015
HOT_863F0517	1.24543	0.0218868	0.0807089	0.271182	0.786251	0.852715	Bacteria	Bacteroidetes	Flavobacteria	Flavobacteriales	Flavobacteriaceae	Capnocytophaga	sp._oral_taxon_863
HOT_849F0330	18.3148	0.0113933	0.0424648	0.268299	0.788469	0.852715	Bacteria	Actinobacteria	Actinobacteria	Actinomycetales	Actinomycetaceae	Actinomyces	johnsonii_oral_taxon_849
HOT_910-Wade	0.505821	-0.0219736	0.0846606	-0.259549	0.795211	0.853833	Bacteria	Firmicutes	Clostridia	Clostridiales	Lachnospiraceae_[XIVa]	Moryella	sp._oral_taxon_910
HOT_219EI022	16.2911	0.0103304	0.0391199	0.26407	0.791726	0.853833	Bacteria	Fusobacteria	Fusobacteria	Fusobacteriales	Leptotrichiaceae	Leptotrichia	sp._oral_taxon_219
HOT_901-Wade	1.1494	0.0197923	0.0763097	0.259368	0.795351	0.853833	Bacteria	Bacteroidetes	Flavobacteria	Flavobacteriales	Flavobacteriaceae	Capnocytophaga	sp._oral_taxon_901
HOT_071_7062	0.20613	-0.0146776	0.0587539	-0.249815	0.80273	0.859648	Bacteria	Firmicutes	Bacilli	Lactobacillales	Streptococcaceae	Streptococcus	sp._oral_taxon_071
HOT_398_5045	340.546	-0.00538787	0.0220232	-0.244646	0.806731	0.861825	Bacteria	Firmicutes	Bacilli	Lactobacillales	Streptococcaceae	Streptococcus	mitis_bv_2_oral_taxon_398
HOT_122BU057	1.46843	-0.0205381	0.090028	-0.22813	0.819545	0.873384	Bacteria	Firmicutes	Clostridia	Clostridiales	Veillonellaceae	Megasphaera	micronuciformis_oral_taxon_122
HOT_169AG004	0.76988	-0.0243021	0.10813	-0.224749	0.822174	0.874059	Bacteria	Actinobacteria	Actinobacteria	Actinomycetales	Actinomycetaceae	Actinomyces	sp._oral_taxon_169
HOT_137DS051	0.20806	-0.0302487	0.137792	-0.219525	0.826241	0.876256	Bacteria	Firmicutes	Clostridia	Clostridiales	Veillonellaceae	Selenomonas	sp._oral_taxon_137
HOT_626_4326	1151.34	-0.00212362	0.00981862	-0.216285	0.828766	0.87681	Bacteria	Firmicutes	Bacilli	Bacillales	Staphylococcaceae	Gemella	haemolysans_oral_taxon_626
HOT_226_G054	0.255791	-0.0207376	0.0985586	-0.210409	0.833348	0.879534	Bacteria	Spirochaetes	Spirochaetes	Spirochaetales	Spirochaetaceae	Treponema	sp._oral_taxon_226
HOT_521_3628	2.37623	-0.0191422	0.0998066	-0.191793	0.847904	0.892745	Bacteria	Firmicutes	Clostridia	Clostridiales	Veillonellaceae	Mitsuokella	sp._oral_taxon_521
HOT_718_3530	121.781	-0.00720253	0.0394064	-0.182776	0.854974	0.89803	Bacteria	Proteobacteria	Gammaproteobacteria	Pasteurellales	Pasteurellaceae	Haemophilus	parainfluenzae_oral_taxon_718
HOT_083BR088	0.118881	0.0270617	0.16111	0.16797	0.866607	0.908071	Bacteria	Firmicutes	Clostridia	Clostridiales	Lachnospiraceae_[XIVa]	Lachnoanaerobaculum	sp._oral_taxon_083
HOT_165EZ006	1.39831	-0.00937891	0.0719607	-0.130334	0.896302	0.933525	Bacteria	Firmicutes	Clostridia	Clostridiales	Lachnospiraceae_[XIVa]	Catonella	morbi_oral_taxon_165
HOT_563_7788	0.996528	0.0114295	0.0885438	0.129083	0.897292	0.933525	Bacteria	Fusobacteria	Fusobacteria	Fusobacteriales	Leptotrichiaceae	Leptotrichia	buccalis_oral_taxon_563
HOT_737_6167	0.107632	-0.0198366	0.150462	-0.131838	0.895112	0.933525	Bacteria	Proteobacteria	Betaproteobacteria	Neisseriales	Neisseriaceae	Neisseria	polysaccharea_oral_taxon_737
HOT_819_2515	0.148683	0.0177471	0.144395	0.122906	0.902182	0.936387	Bacteria	Firmicutes	Bacilli	Lactobacillales	Lactobacillaceae	Lactobacillus	johnsonii_oral_taxon_819
HOT_912-Wade	0.426398	0.0100856	0.0886114	0.113818	0.909382	0.941629	Bacteria	Bacteroidetes	Bacteroides	Bacteroidales	Prevotellaceae	Alloprevotella	sp._oral_taxon_912
HOT_726_0963	0.766429	0.0117366	0.10949	0.107193	0.914636	0.944836	Bacteria	Firmicutes	Clostridia	Clostridiales	Veillonellaceae	Centipeda	periodontii_oral_taxon_726
HOT_769_3305	2.04689	0.00763517	0.078068	0.0978015	0.92209	0.950295	Bacteria	Spirochaetes	Spirochaetes	Spirochaetales	Spirochaetaceae	Treponema	socranskii_ss_buccale_oral_taxon_769
HOT_382_1251	0.136984	0.0150345	0.183898	0.0817544	0.934842	0.961176	Bacteria	Firmicutes	Clostridia	Clostridiales	Peptostreptococcaceae_[XI]	Peptostreptococcaceae_[XI][G-3]	sp._oral_taxon_382
HOT_368_1211	0.209852	-0.0112123	0.15664	-0.0715799	0.942936	0.967227	Bacteria	Actinobacteria	Actinobacteria	Actinomycetales	Dietziaceae	Dietzia	sp._oral_taxon_368
HOT_785F0120	1.08769	-0.00938316	0.156634	-0.0599051	0.952231	0.97448	Bacteria	Bacteroidetes	Bacteroides	Bacteroidales	Porphyromonadaceae	Porphyromonas	uenonis_oral_taxon_785
HOT_026CA004	0.152291	-0.00808965	0.156636	-0.0516461	0.958811	0.978926	Bacteria	Proteobacteria	Betaproteobacteria	Burkholderiales	Comomonadaceae	Leptothrix	sp._oral_taxon_026
HOT_184A43SC	0.27105	-0.00615342	0.156635	-0.0392851	0.968663	0.984395	Bacteria	Actinobacteria	Actinobacteria	Actinomycetales	Corynebacteriaceae	Corynebacterium	sp._oral_taxon_184
HOT_803_6902	0.260776	-0.00549608	0.134012	-0.0410118	0.967287	0.984395	Bacteria	Firmicutes	Bacilli	Lactobacillales	Enterococcaceae	Enterococcus	italicus_oral_taxon_803
HOT_842_4321	0.135659	-0.00491744	0.156632	-0.0313949	0.974955	0.986213	Bacteria	Proteobacteria	Epsilonproteobacteria	Campylobacterales	Campylobacteraceae	Bacteroides	ureolyticus_oral_taxon_842
HOT_676_8582	0.435076	-0.00510451	0.156632	-0.0325892	0.974002	0.986213	Bacteria	Proteobacteria	Gammaproteobacteria	Enterobacteriales	Enterobacteriaceae	Proteus	mirabilis_oral_taxon_676
HOT_654_2375	0.217538	-0.00368622	0.156632	-0.0235343	0.981224	0.990268	Bacteria	Actinobacteria	Actinobacteria	Coriobacteriales	Coriobacteriaceae	Eggerthella	lenta_oral_taxon_654
HOT_306DO027	0.138432	-0.0014403	0.0958259	-0.0150304	0.988008	0.994822	Bacteria	Bacteroidetes	Bacteroides	Bacteroidales	Prevotellaceae	Prevotella	sp._oral_taxon_306
HOT_634_3890	0.224381	-0.00175666	0.160729	-0.0109293	0.99128	0.995827	Bacteria	Proteobacteria	Gammaproteobacteria	Enterobacteriales	Enterobacteriaceae	Enterobacter	hormaechei_oral_taxon_634
HOT_898-Wade	1.27156	0.000484771	0.0689369	0.0070321	0.994389	0.996665	Bacteria	Proteobacteria	Gammaproteobacteria	Pasteurellales	Pasteurellaceae	Aggregatibacter	sp._oral_taxon_898
HOT_007_3452	0.11094	0.00043283	0.156634	0.00276333	0.997795	0.997795	Bacteria	Proteobacteria	Alphaproteobacteria	Sphingomonadales	Sphingomonadaceae	Sphingomonas	sp._oral_taxon_007
HOT_058BM035	0.042973	-0.0363986	0.0912373	-0.398944	0.689934	NA	Bacteria	Firmicutes	Bacilli	Lactobacillales	Streptococcaceae	Streptococcus	sp._oral_taxon_058
HOT_071_7064	0.0141027	-0.0232022	0.181012	-0.12818	0.898006	NA	Bacteria	Firmicutes	Bacilli	Lactobacillales	Streptococcaceae	Streptococcus	sp._oral_taxon_071
HOT_074-T4E3	0.0358168	-0.064287	0.17975	-0.357647	0.720608	NA	Bacteria	Firmicutes	Bacilli	Lactobacillales	Streptococcaceae	Streptococcus	sp._oral_taxon_074
HOT_064EK048	0.00326779	-0.000284428	0.156632	-0.0018159	0.998551	NA	Bacteria	Firmicutes	Bacilli	Lactobacillales	Streptococcaceae	Streptococcus	sp._oral_taxon_064
HOT_073_4974	0.000288597	-0.00118716	0.156632	-0.00757932	0.993953	NA	Bacteria	Firmicutes	Bacilli	Lactobacillales	Streptococcaceae	Streptococcus	australis_oral_taxon_073
HOT_066FN051	0.00106067	-0.000380915	0.156631	-0.00243192	0.99806	NA	Bacteria	Firmicutes	Bacilli	Lactobacillales	Streptococcaceae	Streptococcus	sp._oral_taxon_066
HOT_057BE024	0.0488006	-0.163595	0.143947	-1.13649	0.25575	NA	Bacteria	Firmicutes	Bacilli	Lactobacillales	Streptococcaceae	Streptococcus	sp._oral_taxon_057
HOT_537_5927	3197.46	-0.255761	0.163231	-1.56687	NA	NA	Bacteria	Firmicutes	Bacilli	Lactobacillales	Streptococcaceae	Streptococcus	agalactiae_oral_taxon_537
HOT_804_8837	0.00432791	0.00113703	0.156632	0.00725925	0.994208	NA	Bacteria	Firmicutes	Bacilli	Lactobacillales	Streptococcaceae	Lactococcus	lactis_oral_taxon_804
HOT_678_1058	0.181748	0.16649	0.167276	0.9953	NA	NA	Bacteria	Firmicutes	Erysipelotrichi	Erysipelotrichales	Erysipelotrichaceae	Solobacterium	moorei_oral_taxon_678
HOT_678_4915	41.9878	0.185713	0.0498937	3.72217	NA	NA	Bacteria	Firmicutes	Erysipelotrichi	Erysipelotrichales	Erysipelotrichaceae	Solobacterium	moorei_oral_taxon_678
HOT_906-Wade	0.00326083	-0.000248852	0.156632	-0.00158877	0.998732	NA	Bacteria	Tenericutes	Mollicutes	Mollicutes_[O-2]	Mollicutes_[F-2]	Mollicutes_[G-2]	sp._oral_taxon_906
HOT_504_3614	0.00744877	0.00210795	0.156634	0.0134578	0.989263	NA	Bacteria	Tenericutes	Mollicutes	Mollicutes_[O-1]	Mollicutes_[F-1]	Mollicutes_[G-1]	sp._oral_taxon_504
HOT_656_4581	0.00746045	0.00363729	0.156634	0.0232217	0.981473	NA	Bacteria	Tenericutes	Mollicutes	Mycoplasmatales	Mycoplasmataceae	Mycoplasma	lipophilum_oral_taxon_656
HOT_704_6060	0.000428971	-0.000519348	0.156632	-0.00331573	0.997354	NA	Bacteria	Tenericutes	Mollicutes	Mycoplasmatales	Mycoplasmataceae	Mycoplasma	orale_oral_taxon_704
HOT_435_1821	0.00330767	0.00261719	0.156633	0.0167091	0.986669	NA	Bacteria	Firmicutes	Clostridia	Clostridiales	Syntrophomonadaceae_[VIII]	Syntrophomonadaceae_[VIII][G-1]	sp._oral_taxon_435
HOT_155_8628	0.0167895	0.00888571	0.163872	0.0542235	0.956757	NA	Bacteria	Firmicutes	Clostridia	Clostridiales	Veillonellaceae	Veillonellaceae_[G-1]	sp._oral_taxon_155
HOT_145EW079	0.00688438	0.00300194	0.156634	0.0191653	0.984709	NA	Bacteria	Firmicutes	Clostridia	Clostridiales	Veillonellaceae	Veillonellaceae_[G-1]	sp._oral_taxon_145
HOT_150_K024	0.0110925	0.00451882	0.156637	0.028849	0.976985	NA	Bacteria	Firmicutes	Clostridia	Clostridiales	Veillonellaceae	Veillonellaceae_[G-1]	sp._oral_taxon_150
HOT_684_1878	0.000459918	-0.00502064	0.156632	-0.0320538	0.974429	NA	Bacteria	Firmicutes	Clostridia	Clostridiales	Veillonellaceae	Mitsuokella	multacida_oral_taxon_684
HOT_131_8627	3.73833	-0.308022	0.129788	-2.37328	NA	NA	Bacteria	Firmicutes	Clostridia	Clostridiales	Veillonellaceae	Mitsuokella	sp._oral_taxon_131
HOT_442_1820	0.735989	0.173357	0.123028	1.40909	NA	NA	Bacteria	Firmicutes	Clostridia	Clostridiales	Veillonellaceae	Selenomonas	sp._oral_taxon_442
HOT_143EW051	4.12852	0.602358	0.0810121	7.43541	NA	NA	Bacteria	Firmicutes	Clostridia	Clostridiales	Veillonellaceae	Selenomonas	sp._oral_taxon_143
HOT_501JI021	0.000880416	-0.00127387	0.156632	-0.00813293	0.993511	NA	Bacteria	Firmicutes	Clostridia	Clostridiales	Veillonellaceae	Selenomonas	sp._oral_taxon_501
HOT_481IK004	2.69763	0.236464	0.0668408	3.53772	NA	NA	Bacteria	Firmicutes	Clostridia	Clostridiales	Veillonellaceae	Selenomonas	sp._oral_taxon_481
HOT_146EW084	2.01654	0.480096	0.0848083	5.66095	NA	NA	Bacteria	Firmicutes	Clostridia	Clostridiales	Veillonellaceae	Selenomonas	sp._oral_taxon_146
HOT_125Sflue	0.031832	-0.0082067	0.156638	-0.0523929	0.958216	NA	Bacteria	Firmicutes	Clostridia	Clostridiales	Veillonellaceae	Selenomonas	flueggei_oral_taxon_125
HOT_139_Z048	0.0481285	-0.0223281	0.182696	-0.122215	0.902729	NA	Bacteria	Firmicutes	Clostridia	Clostridiales	Veillonellaceae	Selenomonas	dianae_oral_taxon_139
HOT_140EL028	0.010485	0.00121972	0.156637	0.00778695	0.993787	NA	Bacteria	Firmicutes	Clostridia	Clostridiales	Veillonellaceae	Selenomonas	sp._oral_taxon_140
HOT_133CS024	0.00285117	0.00147805	0.156632	0.00943649	0.992471	NA	Bacteria	Firmicutes	Clostridia	Clostridiales	Veillonellaceae	Selenomonas	sp._oral_taxon_133
HOT_780_7189	0.0198633	0.0187058	0.185297	0.100951	0.91959	NA	Bacteria	Firmicutes	Clostridia	Clostridiales	Veillonellaceae	Veillonella	sp._oral_taxon_780
HOT_843_3837	8.44692	-0.0580226	0.156676	-0.370336	NA	NA	Bacteria	Firmicutes	Clostridia	Clostridiales	Veillonellaceae	Dialister	micraerophilus_oral_taxon_843
HOT_502MD028	0.0304321	0.0640414	0.170773	0.375008	0.707654	NA	Bacteria	Firmicutes	Clostridia	Clostridiales	Veillonellaceae	Dialister	sp._oral_taxon_502
HOT_841_6094	17.8076	-0.0206789	0.156699	-0.131966	NA	NA	Bacteria	Firmicutes	Clostridia	Clostridiales	Veillonellaceae	Megasphaera	sp._oral_taxon_841
HOT_122_8622	3.11748	0.275898	0.0885076	3.11722	NA	NA	Bacteria	Firmicutes	Clostridia	Clostridiales	Veillonellaceae	Megasphaera	micronuciformis_oral_taxon_122
HOT_123CS025	0.000842526	-0.00349749	0.156632	-0.0223294	0.982185	NA	Bacteria	Firmicutes	Clostridia	Clostridiales	Veillonellaceae	Megasphaera	sp._oral_taxon_123
HOT_168_I070	0.00431581	0.00174337	0.156633	0.0111303	0.99112	NA	Bacteria	Firmicutes	Clostridia	Clostridiales	Peptococcaceae	Peptococcus	sp._oral_taxon_168
HOT_876F0540	0.000810371	-0.00245459	0.156632	-0.0156711	0.987497	NA	Bacteria	Firmicutes	Clostridia	Clostridiales	Clostridiales_[F-3]	Clostriales_[F-3][G-1]	sp._oral_taxon_876
HOT_655_9120	0.107497	0.00909593	0.156633	0.0580715	NA	NA	Bacteria	Firmicutes	Clostridia	Clostridiales	Eubacteriaceae_[XV]	Eubacterium	limosum_oral_taxon_655
HOT_402_7065	0.00844755	0.00172641	0.156638	0.0110216	0.991206	NA	Bacteria	Firmicutes	Clostridia	Clostridiales	Clostridiales_[F-1]	Clostridiales_[F-1][G-2]	sp._oral_taxon_402
HOT_094DA074	0.0476382	0.078582	0.17897	0.439079	0.660604	NA	Bacteria	Firmicutes	Clostridia	Clostridiales	Lachnospiraceae_[XIVa]	Butyrivibrio	sp._oral_taxon_094
HOT_089CK004	0.0157438	-0.00297142	0.156641	-0.0189696	0.984865	NA	Bacteria	Firmicutes	Clostridia	Clostridiales	Lachnospiraceae_[XIVa]	Lachnoanaerobaculum	sp._oral_taxon_089
HOT_083BS091	0.0294648	0.0221397	0.156644	0.141337	0.887603	NA	Bacteria	Firmicutes	Clostridia	Clostridiales	Lachnospiraceae_[XIVa]	Lachnoanaerobaculum	sp._oral_taxon_083
HOT_095_9956	2.18372	0.488548	0.0952027	5.13166	NA	NA	Bacteria	Firmicutes	Clostridia	Clostridiales	Lachnospiraceae_[XIVa]	Shuttleworthia	satelles_oral_taxon_095
HOT_373_1221	0.0504973	0.136994	0.152971	0.895557	0.37049	NA	Bacteria	Firmicutes	Clostridia	Clostridiales	Lachnospiraceae_[XIVa]	Moryella	sp._oral_taxon_373
HOT_097DO016	0.073989	0.0339642	0.120803	0.281154	0.778593	NA	Bacteria	Firmicutes	Clostridia	Clostridiales	Lachnospiraceae_[XIVa]	Moryella	sp._oral_taxon_097
HOT_164BR063	0.0416175	0.106821	0.181501	0.588543	0.556168	NA	Bacteria	Firmicutes	Clostridia	Clostridiales	Lachnospiraceae_[XIVa]	Catonella	sp._oral_taxon_164
HOT_165_3629	0.100916	0.0556571	0.142649	0.390169	0.696412	NA	Bacteria	Firmicutes	Clostridia	Clostridiales	Lachnospiraceae_[XIVa]	Catonella	morbi_oral_taxon_165
HOT_163AH153	0.00203017	-0.00409681	0.156632	-0.0261557	0.979133	NA	Bacteria	Firmicutes	Clostridia	Clostridiales	Lachnospiraceae_[XIVa]	Lachnospiraceae_[G-7]	sp._oral_taxon_163
HOT_455GI038	0.055044	0.00461396	0.185359	0.024892	0.980141	NA	Bacteria	Firmicutes	Clostridia	Clostridiales	Lachnospiraceae_[XIVa]	Lachnospiraceae_[G-5]	sp._oral_taxon_455
HOT_080BB124	0.0247193	0.0236642	0.181291	0.130532	0.896146	NA	Bacteria	Firmicutes	Clostridia	Clostridiales	Lachnospiraceae_[XIVa]	Lachnospiraceae_[G-5]	sp._oral_taxon_080
HOT_386_8859	0.0167754	-0.0139781	0.156638	-0.0892381	0.928893	NA	Bacteria	Firmicutes	Clostridia	Clostridiales	Peptostreptococcaceae_[XIII]	Peptoniphilus	sp._oral_taxon_386
HOT_113DA014	0.00392019	-0.00265929	0.156632	-0.0169779	0.986454	NA	Bacteria	Firmicutes	Clostridia	Clostridiales	Peptostreptococcaceae_[XIII]	Peptostreptococcaceae_[XIII][G-1]	sp._oral_taxon_113
HOT_788F0127	41.7033	-0.00381369	0.157006	-0.0242901	NA	NA	Bacteria	Firmicutes	Clostridia	Clostridiales	Peptostreptococcaceae_[XIII]	Anaerococcus	tetradius_oral_taxon_788
HOT_859_3373	0.932356	-0.00818156	0.156634	-0.0522336	NA	NA	Bacteria	Firmicutes	Clostridia	Clostridiales	Peptostreptococcaceae_[XIII]	Anaerococcus	lactolyticus_oral_taxon_859
HOT_662_4149	2.28646	-0.0147442	0.156648	-0.0941225	NA	NA	Bacteria	Firmicutes	Clostridia	Clostridiales	Peptostreptococcaceae_[XIII]	Finegoldia	magna_oral_taxon_662
HOT_111_3523	111.442	0.219004	0.0446048	4.90987	NA	NA	Bacteria	Firmicutes	Clostridia	Clostridiales	Peptostreptococcaceae_[XIII]	Parvimonas	micra_oral_taxon_111
HOT_110FJ023	2.74297	0.102485	0.158083	0.648301	NA	NA	Bacteria	Firmicutes	Clostridia	Clostridiales	Peptostreptococcaceae_[XIII]	Parvimonas	sp._oral_taxon_110
HOT_790EX153	0.0918262	0.147748	0.178651	0.827023	0.408224	NA	Bacteria	Firmicutes	Clostridia	Clostridiales	Peptostreptococcaceae_[XIII]	Peptostreptococcaceae_[XIII][G-2]	sp._oral_taxon_790
HOT_383_8856	0.375242	0.216751	0.121336	1.78638	NA	NA	Bacteria	Firmicutes	Clostridia	Clostridiales	Peptostreptococcaceae_[XI]	Peptostreptococcaceae_[XI][G-1]	sp._oral_taxon_383
HOT_105_3039	0.00758291	0.00916568	0.156634	0.0585164	0.953337	NA	Bacteria	Firmicutes	Clostridia	Clostridiales	Peptostreptococcaceae_[XI]	Eubacterium_[XI][G-1]	infirmum_oral_taxon_105
HOT_103_2604	0.00543339	0.000260377	0.156634	0.00166232	0.998674	NA	Bacteria	Firmicutes	Clostridia	Clostridiales	Peptostreptococcaceae_[XI]	Peptostreptococcaceae_[XI][G-4]	sp._oral_taxon_103
HOT_493JH012	0.0284563	-0.03522	0.178306	-0.197525	0.843416	NA	Bacteria	Firmicutes	Clostridia	Clostridiales	Peptostreptococcaceae_[XI]	Peptostreptococcaceae_[XI][G-5]	sp._oral_taxon_493
HOT_557_3038	28.0385	0.202814	0.042624	4.75821	NA	NA	Bacteria	Firmicutes	Clostridia	Clostridiales	Peptostreptococcaceae_[XI]	Eubacterium_[XI][G-3]	brachy_oral_taxon_557
HOT_742_1701	0.0426386	0.033869	0.18067	0.187463	0.851297	NA	Bacteria	Firmicutes	Clostridia	Clostridiales	Peptostreptococcaceae_[XI]	Mogibacterium	pumilum_oral_taxon_742
HOT_691_7875	0.0964896	0.124659	0.1016	1.22696	0.219838	NA	Bacteria	Firmicutes	Clostridia	Clostridiales	Peptostreptococcaceae_[XI]	Mogibacterium	neglectum_oral_taxon_691
HOT_377_4629	0.00153136	-0.00526619	0.156632	-0.0336214	0.973179	NA	Bacteria	Firmicutes	Clostridia	Clostridiales	Peptostreptococcaceae_[XI]	Eubacterium_[XI][G-7]	yurii_oral_taxon_377
HOT_203FV003	0.0782466	0.185843	0.114388	1.62467	0.104232	NA	Bacteria	Fusobacteria	Fusobacteria	Fusobacteriales	Fusobacteriaceae	Fusobacterium	sp._oral_taxon_203
HOT_420_5404	0.0983412	-0.0129115	0.159325	-0.0810389	0.935411	NA	Bacteria	Fusobacteria	Fusobacteria	Fusobacteriales	Fusobacteriaceae	Fusobacterium	nucleatum_ss_animalis_oral_taxon_420
HOT_420_8616	0.0180293	0.0124683	0.185307	0.0672842	0.946355	NA	Bacteria	Fusobacteria	Fusobacteria	Fusobacteriales	Fusobacteriaceae	Fusobacterium	nucleatum_ss_animalis_oral_taxon_420
HOT_420_8617	0.00718896	-0.00648783	0.156635	-0.0414201	0.966961	NA	Bacteria	Fusobacteria	Fusobacteria	Fusobacteriales	Fusobacteriaceae	Fusobacterium	nucleatum_ss_animalis_oral_taxon_420
HOT_202BS019	0.0469315	-0.00845663	0.165754	-0.0510193	0.95931	NA	Bacteria	Fusobacteria	Fusobacteria	Fusobacteriales	Fusobacteriaceae	Fusobacterium	nucleatum_ss_polymorphum_oral_taxon_202
HOT_201_5405	0.189423	0.135008	0.1574	0.857739	NA	NA	Bacteria	Fusobacteria	Fusobacteria	Fusobacteriales	Fusobacteriaceae	Fusobacterium	periodonticum_oral_taxon_201
HOT_860_9686	8.6818	-0.125029	0.156722	-0.797775	NA	NA	Bacteria	Fusobacteria	Fusobacteria	Fusobacteriales	Fusobacteriaceae	Fusobacterium	gonidiaformans_oral_taxon_860
HOT_837_7789	506.663	-0.0383134	0.157506	-0.24325	NA	NA	Bacteria	Fusobacteria	Fusobacteria	Fusobacteriales	Leptotrichiaceae	Sneathia	sanguinegens_oral_taxon_837
HOT_844_8425	718.118	0.0336875	0.184951	0.182143	NA	NA	Bacteria	Fusobacteria	Fusobacteria	Fusobacteriales	Leptotrichiaceae	Sneathia	amnionii_oral_taxon_844
HOT_218EI013	2.45051	-0.140776	0.100962	-1.39434	NA	NA	Bacteria	Fusobacteria	Fusobacteria	Fusobacteriales	Leptotrichiaceae	Leptotrichia	sp._oral_taxon_218
HOT_225HE052	0.0678766	0.0336156	0.109159	0.307951	0.75812	NA	Bacteria	Fusobacteria	Fusobacteria	Fusobacteriales	Leptotrichiaceae	Leptotrichia	sp._oral_taxon_225
HOT_605_1630	0.00192029	0.00224666	0.156632	0.0143436	0.988556	NA	Bacteria	Proteobacteria	Deltaproteobacteria	Desulfovibrionales	Desulfovibrionaceae	Desulfovibrio	fairfieldensis_oral_taxon_605
HOT_044BB120	0.013176	-0.0173457	0.15664	-0.110736	0.911826	NA	Bacteria	Proteobacteria	Epsilonproteobacteria	Campylobacterales	Campylobacteraceae	Campylobacter	sp._oral_taxon_044
HOT_580_4313	0.0230973	-0.0249515	0.172685	-0.144492	0.885112	NA	Bacteria	Proteobacteria	Epsilonproteobacteria	Campylobacterales	Campylobacteraceae	Campylobacter	curvus_oral_taxon_580
HOT_032AZ002	0.0465679	-0.00378762	0.156635	-0.0241811	0.980708	NA	Bacteria	Proteobacteria	Gammaproteobacteria	Pseudomonadales	Pseudomonadaceae	Pseudomonas	sp._oral_taxon_032
HOT_536_6651	0.0107128	0.00580426	0.156645	0.0370536	0.970442	NA	Bacteria	Proteobacteria	Gammaproteobacteria	Pseudomonadales	Pseudomonadaceae	Pseudomonas	aeruginosa_oral_taxon_536
HOT_740_6666	0.0898932	0.00906476	0.156639	0.0578704	NA	NA	Bacteria	Proteobacteria	Gammaproteobacteria	Pseudomonadales	Pseudomonadaceae	Pseudomonas	pseudoalcaligenes_oral_taxon_740
HOT_477_3219	0.0220077	-0.00182524	0.177868	-0.0102618	0.991812	NA	Bacteria	Proteobacteria	Gammaproteobacteria	Pseudomonadales	Pseudomonadaceae	Pseudomonas	stutzeri_oral_taxon_477
HOT_663_5923	0.0042725	0.00201543	0.156634	0.0128671	0.989734	NA	Bacteria	Proteobacteria	Gammaproteobacteria	Xanthomonadales	Xanthomonadaceae	Stenotrophomonas	maltophilia_oral_taxon_663
HOT_459ID059	0.000853099	-0.000454452	0.156632	-0.0029014	0.997685	NA	Bacteria	Proteobacteria	Betaproteobacteria	Neisseriales	Neisseriaceae	Kingella	sp._oral_taxon_459
HOT_646_1999	0.00702082	0.0179217	0.156639	0.114414	0.90891	NA	Bacteria	Proteobacteria	Betaproteobacteria	Neisseriales	Neisseriaceae	Kingella	kingae_oral_taxon_646
HOT_523_3630	0.00307939	-0.00589962	0.156632	-0.0376655	0.969954	NA	Bacteria	Proteobacteria	Betaproteobacteria	Neisseriales	Neisseriaceae	Neisseria	sp._oral_taxon_523
HOT_649_9286	0.000759285	-0.00327883	0.156632	-0.0209334	0.983299	NA	Bacteria	Proteobacteria	Betaproteobacteria	Neisseriales	Neisseriaceae	Neisseria	lactamica_oral_taxon_649
HOT_016AP067	0.044684	-0.0143348	0.185163	-0.0774173	NA	NA	Bacteria	Proteobacteria	Betaproteobacteria	Neisseriales	Neisseriaceae	Neisseria	sp._oral_taxon_016
HOT_621_7714	0.00113425	-9.27769e-05	0.156632	-0.000592325	0.999527	NA	Bacteria	Proteobacteria	Betaproteobacteria	Neisseriales	Neisseriaceae	Neisseria	gonorrhoeae_oral_taxon_621
HOT_092_0738	0.00167163	-0.00490981	0.156632	-0.0313463	0.974993	NA	Bacteria	Proteobacteria	Betaproteobacteria	Neisseriales	Neisseriaceae	Neisseria	weaveri_oral_taxon_092
HOT_894Wade2	0.00685693	0.00737993	0.156634	0.0471159	0.962421	NA	Bacteria	Proteobacteria	Betaproteobacteria	Burkholderiales	Comamonadaceae	Ottowia	sp._oral_taxon_894
HOT_717_0793	0.0673617	0.00362523	0.156635	0.0231445	NA	NA	Bacteria	Proteobacteria	Betaproteobacteria	Burkholderiales	Comomonadaceae	Variovorax	paradoxus_oral_taxon_717
HOT_023_2803	0.000337228	-0.0025427	0.156632	-0.0162336	0.987048	NA	Bacteria	Proteobacteria	Betaproteobacteria	Burkholderiales	Comomonadaceae	Delftia	acidovorans_oral_taxon_023
HOT_854_3152	0.609552	0.0304752	0.15665	0.194543	NA	NA	Bacteria	Proteobacteria	Betaproteobacteria	Burkholderiales	Ralstoniaceae	Ralstonia	pickettii_oral_taxon_854
HOT_554_1660	1.00806	0.0589377	0.184529	0.319395	NA	NA	Bacteria	Proteobacteria	Gammaproteobacteria	Pseudomonadales	Moraxellaceae	Acinetobacter	baumannii_oral_taxon_554
HOT_711_5304	0.0496607	0.00618806	0.156638	0.0395054	0.968487	NA	Bacteria	Proteobacteria	Gammaproteobacteria	Pseudomonadales	Moraxellaceae	Moraxella	osloensis_oral_taxon_711
HOT_833_0876	0.0039211	0.00678709	0.156634	0.043331	0.965438	NA	Bacteria	Proteobacteria	Gammaproteobacteria	Pseudomonadales	Moraxellaceae	Moraxella	catarrhalis_oral_taxon_833
HOT_535_5044	0.00709788	0.00713597	0.156637	0.0455574	0.963663	NA	Bacteria	Proteobacteria	Gammaproteobacteria	Pasteurellales	Pasteurellaceae	Haemophilus	aegyptius_oral_taxon_535
HOT_036BJ095	0.039048	0.0197197	0.167167	0.117964	0.906096	NA	Bacteria	Proteobacteria	Gammaproteobacteria	Pasteurellales	Pasteurellaceae	Haemophilus	sp._oral_taxon_036
HOT_531_5035	0.299889	-0.0234889	0.15666	-0.149936	NA	NA	Bacteria	Proteobacteria	Gammaproteobacteria	Pasteurellales	Pasteurellaceae	Aggregatibacter	actinomycetemcomitans_oral_taxon_531
HOT_565_6078	4.0498	-0.0333594	0.156654	-0.212949	NA	NA	Bacteria	Proteobacteria	Gammaproteobacteria	Enterobacteriales	Enterobacteriaceae	Enterobacter	cancerogenus_oral_taxon_565
HOT_731_7657	0.0254075	0.00551521	0.156633	0.0352111	0.971911	NA	Bacteria	Proteobacteria	Gammaproteobacteria	Enterobacteriales	Enterobacteriaceae	Klebsiella	pneumoniae_oral_taxon_731
HOT_731_8919	10.547	0.14168	0.173083	0.818568	NA	NA	Bacteria	Proteobacteria	Gammaproteobacteria	Enterobacteriales	Enterobacteriaceae	Klebsiella	pneumoniae_oral_taxon_731
HOT_865F0526	0.00171085	-0.00685162	0.156633	-0.0437432	0.965109	NA	Bacteria	Proteobacteria	Gammaproteobacteria	Enterobacteriales	Enterobacteriaceae	Kluyvera	ascorbata_oral_taxon_865
HOT_574_5588	461.059	-0.143931	0.181651	-0.792351	NA	NA	Bacteria	Proteobacteria	Gammaproteobacteria	Enterobacteriales	Enterobacteriaceae	Escherichia	coli_oral_taxon_574
HOT_003AV069	0.406451	-0.0285609	0.152007	-0.187893	NA	NA	Bacteria	Proteobacteria	Alphaproteobacteria	Sphingomonadales	Sphingomonadaceae	Sphingomonas	sp._oral_taxon_003
HOT_590_9422	0.00191462	-0.00493474	0.156632	-0.0315054	0.974867	NA	Bacteria	Proteobacteria	Alphaproteobacteria	Caulobacterales	Caulobacteraceae	Brevundimonas	diminuta_oral_taxon_590
HOT_485_1223	0.00212948	-0.000234579	0.156633	-0.00149763	0.998805	NA	Bacteria	Proteobacteria	Alphaproteobacteria	Rhizobiales	Rhizobiaceae	Agrobacterium	tumefaciens_oral_taxon_485
HOT_544_4398	0.00156286	-0.00355574	0.156632	-0.0227012	0.981889	NA	Bacteria	Proteobacteria	Alphaproteobacteria	Rhizobiales	Brucellaceae	Ochrobactrum	anthropi_oral_taxon_544
HOT_864_1335	0.0269502	0.00227929	0.156634	0.0145518	0.98839	NA	Bacteria	Bacteroidetes	Flavobacteria	Flavobacteriales	Flavobacteriaceae	Capnocytophaga	sp._oral_taxon_864
HOT_334EL043	0.525725	-0.182588	0.11333	-1.61112	NA	NA	Bacteria	Bacteroidetes	Flavobacteria	Flavobacteriales	Flavobacteriaceae	Capnocytophaga	sp._oral_taxon_334
HOT_516_3623	0.00248506	0.00236725	0.156633	0.0151134	0.987942	NA	Bacteria	Bacteroidetes	Bacteroidetes_[C-2]	Bacteroidetes_[O-2]	Bacteroidetes_[F-2]	Bacteroidetes_[G-6]	sp._oral_taxon_516
HOT_911-Wade	0.326307	0.000718993	0.156633	0.00459032	NA	NA	Bacteria	Bacteroidetes	Bacteroides	Bacteroidales	Bacteroidales_[F-3]	Bacteroidales_[G-3]	sp._oral_taxon_911
HOT_474ID019	4.72439	-0.10013	0.0741405	-1.35054	NA	NA	Bacteria	Bacteroidetes	Bacteroides	Bacteroidales	Prevotellaceae	Alloprevotella	sp._oral_taxon_474
HOT_291AH005	0.117445	0.0685099	0.156681	0.437258	NA	NA	Bacteria	Bacteroidetes	Bacteroides	Bacteroidales	Prevotellaceae	Prevotella	denticola_oral_taxon_291
HOT_469GI030	0.0196329	0.00197651	0.180801	0.010932	0.991278	NA	Bacteria	Bacteroidetes	Bacteroides	Bacteroidales	Prevotellaceae	Prevotella	melaninogenica_oral_taxon_469
HOT_309DO045	0.0498785	-0.0896002	0.159911	-0.560311	0.575267	NA	Bacteria	Bacteroidetes	Bacteroides	Bacteroidales	Prevotellaceae	Prevotella	sp._oral_taxon_309
HOT_289AA020	0.0259551	0.0150552	0.182121	0.0826659	0.934117	NA	Bacteria	Bacteroidetes	Bacteroides	Bacteroidales	Prevotellaceae	Prevotella	maculosa_oral_taxon_289
HOT_305DO014	0.0263074	-0.00484172	0.156638	-0.0309103	0.975341	NA	Bacteria	Bacteroidetes	Bacteroides	Bacteroidales	Prevotellaceae	Prevotella	sp._oral_taxon_305
HOT_292AH125	0.00220149	-0.000433749	0.156632	-0.00276923	0.99779	NA	Bacteria	Bacteroidetes	Bacteroides	Bacteroidales	Prevotellaceae	Prevotella	sp._oral_taxon_292
HOT_300BR014	0.00585325	0.000723664	0.156633	0.00462011	0.996314	NA	Bacteria	Bacteroidetes	Bacteroides	Bacteroidales	Prevotellaceae	Prevotella	sp._oral_taxon_300
HOT_556_6475	108.633	0.0927554	0.157021	0.590721	NA	NA	Bacteria	Bacteroidetes	Bacteroides	Bacteroidales	Prevotellaceae	Prevotella	bivia_oral_taxon_556
HOT_820_7212	0.104919	0.0374383	0.183722	0.203777	0.838528	NA	Bacteria	Bacteroidetes	Bacteroides	Bacteroidales	Prevotellaceae	Prevotella	sp._oral_taxon_820
HOT_515_3622	0.0374028	0.0567486	0.182452	0.311033	0.755776	NA	Bacteria	Bacteroidetes	Bacteroides	Bacteroidales	Prevotellaceae	Prevotella	sp._oral_taxon_515
HOT_526_4134	0.209278	0.224555	0.158528	1.4165	NA	NA	Bacteria	Bacteroidetes	Bacteroides	Bacteroidales	Prevotellaceae	Prevotella	sp._oral_taxon_526
HOT_658_6481	0.0104964	-0.00610784	0.156636	-0.0389937	0.968895	NA	Bacteria	Bacteroidetes	Bacteroides	Bacteroidales	Prevotellaceae	Prevotella	loescheii_oral_taxon_658
HOT_630F0110	0.0895888	0.158095	0.185144	0.853899	0.393161	NA	Bacteria	Bacteroidetes	Bacteroides	Bacteroidales	Bacteroidaceae	Bacteroides	heparinolyticus_oral_taxon_630
HOT_808BU045	0.0611013	0.0276985	0.145007	0.191015	0.848514	NA	Bacteria	Bacteroidetes	Bacteroides	Bacteroidales	Porphyromonadaceae	Tannerella	sp._oral_taxon_808
HOT_916-Wade	0.0378256	-0.0143671	0.182306	-0.0788075	0.937186	NA	Bacteria	Bacteroidetes	Bacteroides	Bacteroidales	Porphyromonadaceae	Tannerella	sp._oral_taxon_916
HOT_279CW034	0.101694	0.0738715	0.0808079	0.914162	0.360632	NA	Bacteria	Bacteroidetes	Bacteroides	Bacteroidales	Porphyromonadaceae	Porphyromonas	sp._oral_taxon_279
HOT_285_F016	0.000783447	-0.000394244	0.156631	-0.00251702	0.997992	NA	Bacteria	Bacteroidetes	Bacteroides	Bacteroidales	Porphyromonadaceae	Porphyromonas	sp._oral_taxon_285
HOT_273AJ002	0.0252781	-0.00669901	0.184883	-0.0362338	0.971096	NA	Bacteria	Bacteroidetes	Bacteroides	Bacteroidales	Porphyromonadaceae	Porphyromonas	endodontalis_oral_taxon_273
HOT_273_6491	0.00709137	0.00266043	0.156636	0.0169848	0.986449	NA	Bacteria	Bacteroidetes	Bacteroides	Bacteroidales	Porphyromonadaceae	Porphyromonas	endodontalis_oral_taxon_273
HOT_273BB134	0.0198905	0.02969	0.184545	0.160882	0.872186	NA	Bacteria	Bacteroidetes	Bacteroides	Bacteroidales	Porphyromonadaceae	Porphyromonas	endodontalis_oral_taxon_273
HOT_273_7054	0.00908092	0.0057797	0.156636	0.0368989	0.970566	NA	Bacteria	Bacteroidetes	Bacteroides	Bacteroidales	Porphyromonadaceae	Porphyromonas	endodontalis_oral_taxon_273
HOT_365_1206	0.0935141	0.137308	0.169533	0.809917	0.417988	NA	Bacteria	Bacteroidetes	Bacteroidetes_[C-1]	Bacteroidetes_[O-1]	Bacteroidetes_[F-1]	Bacteroidetes_[G-3]	sp._oral_taxon_365
HOT_365_3626	0.0836766	0.0653809	0.178574	0.366128	0.71427	NA	Bacteria	Bacteroidetes	Bacteroides	Bacteroidales	Bacteroidetes_[F-3]	Bacteroidetes_[G-3]	sp._oral_taxon_365
HOT_280DA064	0.0102554	0.00972803	0.158585	0.0613428	0.951086	NA	Bacteria	Bacteroidetes	Bacteroidetes_[C-1]	Bacteroidetes_[O-1]	Bacteroidetes_[F-1]	Bacteroidetes_[G-3]	sp._oral_taxon_280
HOT_436_1819	0.00243516	-3.42142e-05	0.156632	-0.000218436	0.999826	NA	Bacteria	Bacteroidetes	Bacteroidetes_[C-1]	Bacteroidetes_[O-1]	Bacteroidetes_[F-1]	Bacteroidetes_[G-3]	sp._oral_taxon_436
HOT_875_CN01	0.0932251	0.154203	0.0996369	1.54765	0.121707	NA	Bacteria	SR1	SR1_[C-1]	SR1_[O-1]	SR1_[F-1]	SR1_[G-1]	sp._oral_taxon_875
HOT_873_4Q04	0.0207677	0.0110522	0.156637	0.0705598	0.943748	NA	Bacteria	GN02	GN02_[C-2]	GN02_[O-2]	GN02_[F-2]	GN02_[G-2]	sp._oral_taxon_873
HOT_871_4L02	0.00174075	-0.00290705	0.156632	-0.0185597	0.985192	NA	Bacteria	GN02	GN02_[C-1]	GN02_[O-1]	GN02_[F-1]	GN02_[G-1]	sp._oral_taxon_871
HOT_872_CN02	0.00162795	0.00249632	0.156632	0.0159375	0.987284	NA	Bacteria	GN02	GN02_[C-1]	GN02_[O-1]	GN02_[F-1]	GN02_[G-1]	sp._oral_taxon_872
HOT_236AF016	0.0277407	0.00766945	0.167943	0.0456669	0.963576	NA	Bacteria	Spirochaetes	Spirochaetes	Spirochaetales	Spirochaetaceae	Treponema	sp._oral_taxon_236
HOT_228_T031	0.0772082	0.0536444	0.180735	0.296813	0.766609	NA	Bacteria	Spirochaetes	Spirochaetes	Spirochaetales	Spirochaetaceae	Treponema	sp._oral_taxon_228
HOT_237AT024	0.00186418	-0.0022927	0.156633	-0.0146374	0.988321	NA	Bacteria	Spirochaetes	Spirochaetes	Spirochaetales	Spirochaetaceae	Treponema	sp._oral_taxon_237
HOT_230_D013	0.145553	0.253074	0.15435	1.63962	NA	NA	Bacteria	Spirochaetes	Spirochaetes	Spirochaetales	Spirochaetaceae	Treponema	sp._oral_taxon_230
HOT_239JU031	0.00105359	-0.000853837	0.156632	-0.00545124	0.995651	NA	Bacteria	Spirochaetes	Spirochaetes	Spirochaetales	Spirochaetaceae	Treponema	sp._oral_taxon_239
HOT_227BA223	0.000691569	-0.00047412	0.156632	-0.00302698	0.997585	NA	Bacteria	Spirochaetes	Spirochaetes	Spirochaetales	Spirochaetaceae	Treponema	sp._oral_taxon_227
HOT_242AU076	0.0606074	0.0819868	0.183533	0.446714	0.655081	NA	Bacteria	Spirochaetes	Spirochaetes	Spirochaetales	Spirochaetaceae	Treponema	sp._oral_taxon_242
HOT_235_D047	0.0965485	0.11612	0.147762	0.785863	0.431948	NA	Bacteria	Spirochaetes	Spirochaetes	Spirochaetales	Spirochaetaceae	Treponema	sp._oral_taxon_235
HOT_584_D011	0.00520642	-0.000221618	0.156634	-0.00141488	0.998871	NA	Bacteria	Spirochaetes	Spirochaetes	Spirochaetales	Spirochaetaceae	Treponema	denticola_oral_taxon_584
HOT_584_7055	0.00614829	0.00643975	0.156634	0.0411134	0.967205	NA	Bacteria	Spirochaetes	Spirochaetes	Spirochaetales	Spirochaetaceae	Treponema	denticola_oral_taxon_584
HOT_743_9249	0.0078322	0.0144132	0.156639	0.0920155	0.926686	NA	Bacteria	Spirochaetes	Spirochaetes	Spirochaetales	Spirochaetaceae	Treponema	putidum_oral_taxon_743
HOT_249_C053	0.0538608	0.0779195	0.175604	0.443724	0.657242	NA	Bacteria	Spirochaetes	Spirochaetes	Spirochaetales	Spirochaetaceae	Treponema	sp._oral_taxon_249
HOT_256BB003	0.0857795	0.030249	0.158469	0.190883	0.848617	NA	Bacteria	Spirochaetes	Spirochaetes	Spirochaetales	Spirochaetaceae	Treponema	sp._oral_taxon_256
HOT_517_3624	0.0432184	0.0987155	0.172719	0.57154	0.567634	NA	Bacteria	Spirochaetes	Spirochaetes	Spirochaetales	Spirochaetaceae	Treponema	sp._oral_taxon_517
HOT_253BQ032	0.0141405	-0.0159499	0.156638	-0.101827	0.918894	NA	Bacteria	Spirochaetes	Spirochaetes	Spirochaetales	Spirochaetaceae	Treponema	sp._oral_taxon_253
HOT_250_D024	0.0428411	-0.0071415	0.173161	-0.041242	0.967103	NA	Bacteria	Spirochaetes	Spirochaetes	Spirochaetales	Spirochaetaceae	Treponema	sp._oral_taxon_250
HOT_508_3618	0.0141046	0.0104475	0.156637	0.0666984	0.946822	NA	Bacteria	Spirochaetes	Spirochaetes	Spirochaetales	Spirochaetaceae	Treponema	sp._oral_taxon_508
HOT_518_3625	0.00747416	0.00924012	0.156635	0.0589916	0.952959	NA	Bacteria	Spirochaetes	Spirochaetes	Spirochaetales	Spirochaetaceae	Treponema	sp._oral_taxon_518
HOT_254AT013	0.0860949	0.125913	0.165141	0.762461	0.445785	NA	Bacteria	Spirochaetes	Spirochaetes	Spirochaetales	Spirochaetaceae	Treponema	sp._oral_taxon_254
HOT_252BA213	0.0417956	0.0561508	0.176111	0.318838	0.74985	NA	Bacteria	Spirochaetes	Spirochaetes	Spirochaetales	Spirochaetaceae	Treponema	sp._oral_taxon_252
HOT_255AT004	0.0176966	0.000380292	0.156639	0.00242782	0.998063	NA	Bacteria	Spirochaetes	Spirochaetes	Spirochaetales	Spirochaetaceae	Treponema	sp._oral_taxon_255
HOT_724_3304	0.0572445	0.125244	0.164215	0.762685	0.445651	NA	Bacteria	Spirochaetes	Spirochaetes	Spirochaetales	Spirochaetaceae	Treponema	parvum_oral_taxon_724
HOT_263BH022	0.106692	0.150613	0.143784	1.04749	0.294872	NA	Bacteria	Spirochaetes	Spirochaetes	Spirochaetales	Spirochaetaceae	Treponema	sp._oral_taxon_263
HOT_270DD012	0.00541747	0.0056617	0.156634	0.036146	0.971166	NA	Bacteria	Spirochaetes	Spirochaetes	Spirochaetales	Spirochaetaceae	Treponema	sp._oral_taxon_270
HOT_725_1237	0.0919777	0.23936	0.12016	1.99202	0.0463693	NA	Bacteria	Spirochaetes	Spirochaetes	Spirochaetales	Spirochaetaceae	Treponema	pectinovorum_oral_taxon_725
HOT_490JU025	0.0557795	0.189411	0.15348	1.23411	0.217161	NA	Bacteria	Spirochaetes	Spirochaetes	Spirochaetales	Spirochaetaceae	Treponema	sp._oral_taxon_490
HOT_664_D036	0.0704077	0.11772	0.179202	0.656913	0.511237	NA	Bacteria	Spirochaetes	Spirochaetes	Spirochaetales	Spirochaetaceae	Treponema	maltophilum_oral_taxon_664
HOT_453JV006	0.0289065	0.0483413	0.18494	0.26139	0.793792	NA	Bacteria	Synergistetes	Synergistetes_[C-1]	Synergistetes_[O-1]	Synergistetes_[F-2]	Fretibacterium	sp._oral_taxon_453
HOT_358BB062	0.0283837	0.0071579	0.156634	0.0456983	0.963551	NA	Bacteria	Synergistetes	Synergistetes_[C-1]	Synergistetes_[O-1]	Synergistetes_[F-2]	Fretibacterium	sp._oral_taxon_358
HOT_361JV023	0.0300716	0.0521868	0.181936	0.286842	0.774233	NA	Bacteria	Synergistetes	Synergistetes_[C-1]	Synergistetes_[O-1]	Synergistetes_[F-2]	Fretibacterium	sp._oral_taxon_361
HOT_361_D006	0.0357821	0.0514909	0.169693	0.303435	0.761559	NA	Bacteria	Synergistetes	Synergistetes_[C-1]	Synergistetes_[O-1]	Synergistetes_[F-2]	Fretibacterium	sp._oral_taxon_361
HOT_357BA121	0.0166925	-0.00602085	0.156646	-0.0384361	0.96934	NA	Bacteria	Synergistetes	Synergistetes_[C-1]	Synergistetes_[O-1]	Synergistetes_[F-1]	Pyramidobacter	piscolens_oral_taxon_357
HOT_357W5455	0.008888	0.00449806	0.156633	0.0287172	0.97709	NA	Bacteria	Synergistetes	Synergistetes_[C-1]	Synergistetes_[O-1]	Synergistetes_[F-1]	Pyramidobacter	piscolens_oral_taxon_357
HOT_809F0206	0.508002	0.0540637	0.167831	0.322132	NA	NA	Bacteria	Actinobacteria	Actinobacteria	Coriobacteriales	Coriobacteriaceae	Olsenella	sp_oral_taxon_809
HOT_806_2374	0.106285	0.0588173	0.131264	0.448084	0.654093	NA	Bacteria	Actinobacteria	Actinobacteria	Coriobacteriales	Coriobacteriaceae	Olsenella	profusa_oral_taxon_806
HOT_814_5325	179.402	-0.0884578	0.157016	-0.563367	NA	NA	Bacteria	Actinobacteria	Actinobacteria	Coriobacteriales	Coriobacteriaceae	Atopobium	vaginae_oral_taxon_814
HOT_723_2372	7.00756	-0.0120288	0.0487866	-0.246558	NA	NA	Bacteria	Actinobacteria	Actinobacteria	Coriobacteriales	Coriobacteriaceae	Atopobium	parvulum_oral_taxon_723
HOT_199-C19	0.0488411	0.0345445	0.181954	0.189853	0.849425	NA	Bacteria	Actinobacteria	Actinobacteria	Coriobacteriales	Coriobacteriaceae	Atopobium	sp._oral_taxon_199
HOT_579_9260	0.0568002	0.0390323	0.185353	0.210583	0.833213	NA	Bacteria	Actinobacteria	Actinobacteria	Coriobacteriales	Coriobacteriaceae	Cryptobacterium	curtum_oral_taxon_579
HOT_829_4095	4912.8	0.106335	0.182563	0.582457	NA	NA	Bacteria	Actinobacteria	Actinobacteria	Bifidobacteriales	Bifidobacteriaceae	Gardnerella	vaginalis_oral_taxon_829
HOT_889_6658	0.460956	0.040778	0.156655	0.260304	NA	NA	Bacteria	Actinobacteria	Actinobacteria	Bifidobacteriales	Bifidobacteriaceae	Bifidobacterium	breve_oral_taxon_889
HOT_195CX010	0.00910175	-0.00696961	0.156633	-0.0444963	0.964509	NA	Bacteria	Actinobacteria	Actinobacteria	Bifidobacteriales	Bifidobacteriaceae	Scardovia	wiggsiae_oral_taxon_195
HOT_195_8626	9.2911	-0.401114	0.0780823	-5.13706	NA	NA	Bacteria	Actinobacteria	Actinobacteria	Bifidobacteriales	Bifidobacteriaceae	Scardovia	wiggsiae_oral_taxon_195
HOT_530_5256	1.91182	0.3122	0.171883	1.81635	NA	NA	Bacteria	Actinobacteria	Actinobacteria	Actinomycetales	Propionibacteriaceae	Propionibacterium	acnes_oral_taxon_530
HOT_866_2167	0.00178959	-0.0101365	0.156633	-0.0647151	0.948401	NA	Bacteria	Actinobacteria	Actinobacteria	Actinomycetales	Actinomycetaceae	Actinomyces	graevenitzii_oral_taxon_866
HOT_645_2450	5.87448	0.0759858	0.110706	0.686376	NA	NA	Bacteria	Actinobacteria	Actinobacteria	Actinomycetales	Actinomycetaceae	Actinomyces	israelii_oral_taxon_645
HOT_618_0414	8.75969	0.12738	0.0757455	1.68168	NA	NA	Bacteria	Actinobacteria	Actinobacteria	Actinomycetales	Actinomycetaceae	Actinomyces	gerencseriae_oral_taxon_618
HOT_414_8610	9.05587	0.293512	0.0555702	5.28183	NA	NA	Bacteria	Actinobacteria	Actinobacteria	Actinomycetales	Actinomycetaceae	Actinomyces	sp._oral_taxon_414
HOT_525_3632	12.6398	0.173114	0.0622863	2.77933	NA	NA	Bacteria	Actinobacteria	Actinobacteria	Actinomycetales	Actinomycetaceae	Actinomyces	sp._oral_taxon_525
HOT_830_7625	0.00605711	-0.00467025	0.156633	-0.0298165	0.976213	NA	Bacteria	Actinobacteria	Actinobacteria	Actinomycetales	Actinomycetaceae	Mobiluncus	mulieris_oral_taxon_830
HOT_180H1083	0.0953979	0.0293419	0.0934809	0.313881	0.753611	NA	Bacteria	Actinobacteria	Actinobacteria	Actinomycetales	Actinomycetaceae	Actinomyces	sp._oral_taxon_180
HOT_183_7066	0.0881048	-0.0279119	0.160177	-0.174257	0.861664	NA	Bacteria	Actinobacteria	Actinobacteria	Actinomycetales	Actinomycetaceae	Actinobaculum	sp._oral_taxon_183
HOT_183_8311	68.6581	-0.0350095	0.0464648	-0.753463	NA	NA	Bacteria	Actinobacteria	Actinobacteria	Actinomycetales	Actinomycetaceae	Actinobaculum	sp._oral_taxon_183
HOT_811_4059	0.0017415	-0.00443949	0.156632	-0.0283435	0.977388	NA	Bacteria	Actinobacteria	Actinobacteria	Actinomycetales	Actinomycetaceae	Arcanobacterium	haemolyticum_oral_taxon_811
HOT_853_7597	0.999148	0.00570119	0.156636	0.0363977	NA	NA	Bacteria	Actinobacteria	Actinobacteria	Actinomycetales	Corynebacteriaceae	Corynebacterium	urealyticum_oral_taxon_853
HOT_832_3976	0.0644981	0.00453981	0.156632	0.0289839	NA	NA	Bacteria	Actinobacteria	Actinobacteria	Actinomycetales	Corynebacteriaceae	Turicella	otitidis_oral_taxon_832
HOT_822_2917	0.000633496	-0.00215968	0.156632	-0.0137883	0.988999	NA	Bacteria	Actinobacteria	Actinobacteria	Actinomycetales	Mycobacteriaceae	Mycobacterium	tuberculosis_oral_taxon_822
HOT_389_0541	0.105382	0.016221	0.0837036	0.193791	0.84634	NA	Bacteria	Firmicutes	Bacilli	Lactobacillales	Aerococcaceae	Abiotrophia	defectiva_oral_taxon_389
HOT_801_9899	0.00420164	-0.00484066	0.156633	-0.0309044	0.975346	NA	Bacteria	Firmicutes	Bacilli	Lactobacillales	Streptococcaceae	Enterococcus	casseliflavus_oral_taxon_801
HOT_802_1004	0.0455753	-0.0679036	0.103261	-0.657594	0.510799	NA	Bacteria	Firmicutes	Bacilli	Lactobacillales	Enterococcaceae	Enterococcus	saccharolyticus_oral_taxon_802
HOT_825_0894	0.00237283	-0.00635734	0.156633	-0.0405875	0.967625	NA	Bacteria	Firmicutes	Bacilli	Bacillales	Listeriaceae	Listeria	monocytogenes_oral_taxon_825
HOT_550_3357	4.33843	0.427	0.172569	2.47437	NA	NA	Bacteria	Firmicutes	Bacilli	Bacillales	Staphylococcaceae	Staphylococcus	aureus_oral_taxon_550
HOT_076_7603	0.599064	0.0339929	0.156655	0.216992	NA	NA	Bacteria	Firmicutes	Bacilli	Bacillales	Staphylococcaceae	Staphylococcus	warneri_oral_taxon_076
HOT_601_3363	8.80028	-0.132041	0.1649	-0.800731	NA	NA	Bacteria	Firmicutes	Bacilli	Bacillales	Staphylococcaceae	Staphylococcus	epidermidis_oral_taxon_601
HOT_468_8486	0.000938256	-0.00340252	0.156632	-0.021723	0.982669	NA	Bacteria	Firmicutes	Bacilli	Bacillales	Bacillaceae	Bacillus	subtilis_oral_taxon_468
HOT_045_3853	0.0024941	0.0013194	0.156632	0.00842355	0.993279	NA	Bacteria	Firmicutes	Bacilli	Bacillales	Bacillaceae	Bacillus	clausii_oral_taxon_045
HOT_824_5951	0.00692873	0.00123203	0.156634	0.00786561	0.993724	NA	Bacteria	Firmicutes	Bacilli	Bacillales	Bacillaceae	Bacillus	anthracis_oral_taxon_824
HOT_813_0907	0.217538	-0.000274674	0.156632	-0.00175362	NA	NA	Bacteria	Firmicutes	Bacilli	Lactobacillales	Carnobacteriaceae	Dolosigranulum	pigrum_oral_taxon_813
HOT_831_7475	0.237276	0.0201492	0.156638	0.128636	NA	NA	Bacteria	Firmicutes	Bacilli	Lactobacillales	Carnobacteriaceae	Alloiococcus	otitis_oral_taxon_831
HOT_883_9211	0.000177491	-0.00355454	0.156631	-0.0226936	0.981895	NA	Bacteria	Firmicutes	Bacilli	Lactobacillales	Lactobacillaceae	Lactobacillus	pentosus_oral_taxon_883
HOT_608_8819	1.47882	-0.0109924	0.113787	-0.096605	NA	NA	Bacteria	Firmicutes	Bacilli	Lactobacillales	Lactobacillaceae	Lactobacillus	fermentum_oral_taxon_608
HOT_052DoxG2	0.00169389	-0.00594283	0.156632	-0.0379413	0.969735	NA	Bacteria	Firmicutes	Bacilli	Lactobacillales	Lactobacillaceae	Lactobacillus	sp._oral_taxon_052
HOT_051DoxG3	0.144282	-0.283677	0.185043	-1.53303	NA	NA	Bacteria	Firmicutes	Bacilli	Lactobacillales	Lactobacillaceae	Lactobacillus	vaginalis_oral_taxon_051
HOT_709_4229	0.00165587	0.00121771	0.156632	0.00777432	0.993797	NA	Bacteria	Firmicutes	Bacilli	Lactobacillales	Lactobacillaceae	Lactobacillus	oris_oral_taxon_709
HOT_816_3776	0.0162847	-0.034662	0.156645	-0.221278	0.824876	NA	Bacteria	Firmicutes	Bacilli	Lactobacillales	Lactobacillaceae	Lactobacillus	coleohominis_oral_taxon_816
HOT_838_6329	463.244	-0.091267	0.182355	-0.500492	NA	NA	Bacteria	Firmicutes	Bacilli	Lactobacillales	Lactobacillaceae	Lactobacillus	iners_oral_taxon_838
HOT_615_8820	0.0024753	0.00181063	0.156633	0.0115597	0.990777	NA	Bacteria	Firmicutes	Bacilli	Lactobacillales	Lactobacillaceae	Lactobacillus	gasseri_oral_taxon_615
HOT_817_7362	0.0140493	0.00364683	0.156646	0.0232807	0.981426	NA	Bacteria	Firmicutes	Bacilli	Lactobacillales	Lactobacillaceae	Lactobacillus	crispatus_oral_taxon_817
HOT_529_8203	0.0211553	0.02584	0.156643	0.164961	NA	NA	Bacteria	Firmicutes	Bacilli	Lactobacillales	Lactobacillaceae	Lactobacillus	acidophilus_oral_taxon_529
HOT_594_8350	20.3713	-0.317947	0.107704	-2.95205	NA	NA	Bacteria	Firmicutes	Bacilli	Lactobacillales	Streptococcaceae	Streptococcus	downei_oral_taxon_594

## Sheet: Periodontitis
HOT_id	baseMean	log2FoldChange	lfcSE	stat	pvalue	padj	Kingdom	Phylum	Class	Order	Family	Genus	Species
HOT_686_3965	176.308	-1.8079	0.292895	-6.17253	6.72e-10	2.94e-07	Bacteria	Firmicutes	Bacilli	Lactobacillales	Streptococcaceae	Streptococcus	mutans_oral_taxon_686
HOT_443_1415	3.8387	2.46727	0.417937	5.90345	3.56e-09	7.8e-07	Bacteria	Bacteroidetes	Bacteroides	Bacteroidales	Prevotellaceae	Prevotella	sp._oral_taxon_443
HOT_121BB166	5.50636	1.91179	0.332609	5.74786	9.04e-09	7.92e-07	Bacteria	Firmicutes	Clostridia	Clostridiales	Veillonellaceae	Anaeroglobus	geminatus_oral_taxon_121
HOT_210BB002	3.97244	1.82373	0.312688	5.83242	5.46e-09	7.92e-07	Bacteria	Fusobacteria	Fusobacteria	Fusobacteriales	Leptotrichiaceae	Leptotrichiaceae_[G-1]	sp._oral_taxon_210
HOT_469_3525	80.3712	1.14047	0.198205	5.754	8.72e-09	7.92e-07	Bacteria	Bacteroidetes	Bacteroides	Bacteroidales	Prevotellaceae	Prevotella	melaninogenica_oral_taxon_469
HOT_762_5043	9.86454	1.93751	0.341416	5.67494	1.39e-08	1.01e-06	Bacteria	Proteobacteria	Gammaproteobacteria	Pasteurellales	Pasteurellaceae	Aggregatibacter	segnis_oral_taxon_762
HOT_539_6962	7.61992	1.22914	0.22804	5.39001	7.05e-08	4.41e-06	Bacteria	Firmicutes	Clostridia	Clostridiales	Peptostreptococcaceae_[XI]	Filifactor	alocis_oral_taxon_539
HOT_171JA063	100.763	-1.21234	0.22647	-5.3532	8.64e-08	4.73e-06	Bacteria	Actinobacteria	Actinobacteria	Actinomycetales	Actinomycetaceae	Actinomyces	sp._oral_taxon_171
HOT_694_6274	2.09031	1.50585	0.286653	5.25321	1.49e-07	7.27e-06	Bacteria	Firmicutes	Clostridia	Clostridiales	Peptostreptococcaceae_[XI]	Eubacterium_[XI][G-6]	nodatum_oral_taxon_694
HOT_277BR037	6.62804	1.16056	0.244985	4.73728	2.17e-06	8.81e-05	Bacteria	Bacteroidetes	Bacteroides	Bacteroidales	Porphyromonadaceae	Porphyromonas	sp._oral_taxon_277
HOT_769_3305	2.04689	1.67804	0.354544	4.73296	2.21e-06	8.81e-05	Bacteria	Spirochaetes	Spirochaetes	Spirochaetales	Spirochaetaceae	Treponema	socranskii_ss_buccale_oral_taxon_769
HOT_215DR011	26.8523	0.911763	0.195724	4.6584	3.19e-06	0.00011442	Bacteria	Fusobacteria	Fusobacteria	Fusobacteriales	Leptotrichiaceae	Leptotrichia	sp._oral_taxon_215
HOT_572_6473	65.9979	0.934522	0.201176	4.64529	3.4e-06	0.00011442	Bacteria	Bacteroidetes	Bacteroides	Bacteroidales	Prevotellaceae	Prevotella	veroralis_oral_taxon_572
HOT_463GT020	0.838921	2.34565	0.541973	4.32798	1.5e-05	0.000470798	Bacteria	Fusobacteria	Fusobacteria	Fusobacteriales	Leptotrichiaceae	Leptotrichia	sp._oral_taxon_463
HOT_042_3042	1.57167	1.29419	0.309225	4.18525	2.85e-05	0.000831776	Bacteria	Firmicutes	Clostridia	Clostridiales	Peptostreptococcaceae_[XI]	Mogibacterium	timidum_oral_taxon_042
HOT_257_D36	1.1235	1.28575	0.311418	4.1287	3.65e-05	0.000998703	Bacteria	Spirochaetes	Spirochaetes	Spirochaetales	Spirochaetaceae	Treponema	sp._oral_taxon_257
HOT_606_5590	1.18997	1.30431	0.317302	4.11061	3.95e-05	0.0010167	Bacteria	Tenericutes	Mollicutes	Mycoplasmatales	Mycoplasmataceae	Mycoplasma	faucium_oral_taxon_606
HOT_102_1218	30.9251	3.71266	0.912063	4.07061	4.69e-05	0.00111982	Bacteria	Firmicutes	Clostridia	Clostridiales	Lachnospiraceae_[XIVa]	Oribacterium	sp._oral_taxon_102
HOT_848F0332	107.226	-0.696142	0.171364	-4.06237	4.86e-05	0.00111982	Bacteria	Actinobacteria	Actinobacteria	Actinomycetales	Actinomycetaceae	Actinomyces	sp._oral_taxon_848
HOT_179B19SC	3.87627	-1.217	0.302742	-4.01991	5.82e-05	0.00127505	Bacteria	Actinobacteria	Actinobacteria	Actinomycetales	Actinomycetaceae	Actinomyces	timonensis_oral_taxon_179
HOT_584_1236	2.20605	1.08618	0.272992	3.97878	6.93e-05	0.00144478	Bacteria	Spirochaetes	Spirochaetes	Spirochaetales	Spirochaetaceae	Treponema	denticola_oral_taxon_584
HOT_466_5634	3.01505	1.30222	0.33416	3.897	9.74e-05	0.00193895	Bacteria	Bacteroidetes	Bacteroides	Bacteroidales	Prevotellaceae	Alloprevotella	tannerae_oral_taxon_466
HOT_849F0330	18.3148	-0.757736	0.195603	-3.87385	0.000107127	0.00204008	Bacteria	Actinobacteria	Actinobacteria	Actinomycetales	Actinomycetaceae	Actinomyces	johnsonii_oral_taxon_849
HOT_134DD020	2.60517	1.42105	0.370123	3.83939	0.000123339	0.00225093	Bacteria	Firmicutes	Clostridia	Clostridiales	Veillonellaceae	Selenomonas	sp._oral_taxon_134
HOT_603_0064	4.25643	1.18865	0.313574	3.79064	0.000150259	0.00263253	Bacteria	Firmicutes	Erysipelotrichi	Erysipelotrichales	Erysipelotrichaceae	Bulleidia	extructa_oral_taxon_603
HOT_669_2273	24.9201	0.893343	0.239907	3.72371	0.000196319	0.00330722	Bacteria	Proteobacteria	Betaproteobacteria	Neisseriales	Neisseriaceae	Neisseria	meningitidis_oral_taxon_669
HOT_907-Wade	3.19568	1.01652	0.274469	3.70358	0.000212582	0.00344855	Bacteria	Bacteroidetes	Flavobacteria	Flavobacteriales	Flavobacteriaceae	Bergeyella	sp._oral_taxon_907
HOT_303FL019	1.88804	1.02834	0.279748	3.67594	0.000236976	0.00370698	Bacteria	Bacteroidetes	Bacteroides	Bacteroidales	Prevotellaceae	Prevotella	pleuritidis_oral_taxon_303
HOT_300_8625	3.51263	1.33394	0.365557	3.64906	0.000263202	0.00397526	Bacteria	Bacteroidetes	Bacteroides	Bacteroidales	Prevotellaceae	Prevotella	sp._oral_taxon_300
HOT_022_3223	24.8648	-0.706615	0.196762	-3.59122	0.000329132	0.00479444	Bacteria	Proteobacteria	Betaproteobacteria	Burkholderiales	Burkholderiaceae	Lautropia	mirabilis_oral_taxon_022
HOT_664_C021	0.416114	1.32778	0.37055	3.58326	0.000339333	0.00479444	Bacteria	Spirochaetes	Spirochaetes	Spirochaetales	Spirochaetaceae	Treponema	maltophilum_oral_taxon_664
HOT_560_6478	0.423241	1.91874	0.544659	3.52282	0.000426977	0.00558993	Bacteria	Bacteroidetes	Bacteroides	Bacteroidales	Prevotellaceae	Prevotella	buccae_oral_taxon_560
HOT_169AG004	0.76988	-1.7656	0.501798	-3.51854	0.000433922	0.00558993	Bacteria	Actinobacteria	Actinobacteria	Actinomycetales	Actinomycetaceae	Actinomyces	sp._oral_taxon_169
HOT_877F0543	28.0572	-0.575155	0.163381	-3.52033	0.000431011	0.00558993	Bacteria	Actinobacteria	Actinobacteria	Actinomycetales	Actinomycetaceae	Actinomyces	sp._oral_taxon_877
HOT_584_D012	0.933405	1.16887	0.333426	3.50565	0.000455493	0.00570017	Bacteria	Spirochaetes	Spirochaetes	Spirochaetales	Spirochaetaceae	Treponema	denticola_oral_taxon_584
HOT_495JS001	0.525517	1.49395	0.427853	3.49174	0.000479879	0.00583853	Bacteria	Firmicutes	Clostridia	Clostridiales	Peptostreptococcaceae_[XI]	Peptostreptococcaceae_[XI][G-3]	sp._oral_taxon_495
HOT_274AU126	19.5951	0.644004	0.185062	3.47994	0.000501518	0.00593688	Bacteria	Bacteroidetes	Bacteroides	Bacteroidales	Bacteroidales_[F-2]	Bacteroidales_[G-2]	sp._oral_taxon_274
HOT_598_6171	21.633	0.860592	0.248294	3.46602	0.000528229	0.00608853	Bacteria	Proteobacteria	Betaproteobacteria	Neisseriales	Neisseriaceae	Neisseria	elongata_oral_taxon_598
HOT_304DA058	3.87681	1.1466	0.334561	3.42718	0.000609887	0.0068495	Bacteria	Bacteroidetes	Bacteroides	Bacteroidales	Prevotellaceae	Prevotella	sp._oral_taxon_304
HOT_112CK035	192.695	0.667237	0.195523	3.41257	0.000643542	0.00704678	Bacteria	Firmicutes	Clostridia	Clostridiales	Peptostreptococcaceae_[XI]	Peptostreptococcus	stomatis_oral_taxon_112
HOT_643_6468	10.1507	1.03375	0.305044	3.38886	0.00070185	0.00749782	Bacteria	Bacteroidetes	Bacteroides	Bacteroidales	Prevotellaceae	Prevotella	intermedia_oral_taxon_643
HOT_317_5061	6.5659	0.760713	0.225401	3.37493	0.00073834	0.00769984	Bacteria	Bacteroidetes	Bacteroides	Bacteroidales	Prevotellaceae	Prevotella	sp._oral_taxon_317
HOT_311_6474	9.26713	0.709218	0.211222	3.3577	0.00078595	0.00800572	Bacteria	Bacteroidetes	Bacteroides	Bacteroidales	Prevotellaceae	Prevotella	oris_oral_taxon_311
HOT_231_T021	1.47989	1.06111	0.32199	3.29547	0.000982557	0.00978091	Bacteria	Spirochaetes	Spirochaetes	Spirochaetales	Spirochaetaceae	Treponema	sp._oral_taxon_231
HOT_247_G093	0.474296	1.16784	0.356549	3.27539	0.00105518	0.0102061	Bacteria	Spirochaetes	Spirochaetes	Spirochaetales	Spirochaetaceae	Treponema	sp._oral_taxon_247
HOT_893_5935	211.223	-0.447379	0.136774	-3.27095	0.00107187	0.0102061	Bacteria	Actinobacteria	Actinobacteria	Actinomycetales	Actinomycetaceae	Actinomyces	oris_oral_taxon_893
HOT_165_7151	2.44736	0.971687	0.303065	3.2062	0.001345	0.0125343	Bacteria	Firmicutes	Clostridia	Clostridiales	Lachnospiraceae_[XIVa]	Catonella	morbi_oral_taxon_165
HOT_336_X089	0.846341	1.17366	0.367507	3.19357	0.00140526	0.0127041	Bacteria	Bacteroidetes	Flavobacteria	Flavobacteriales	Flavobacteriaceae	Capnocytophaga	sp._oral_taxon_336
HOT_553_2605	3.0139	1.24952	0.393088	3.17872	0.00147924	0.0127041	Bacteria	Bacteroidetes	Bacteroides	Bacteroidales	Prevotellaceae	Prevotella	baroniae_oral_taxon_553
HOT_315FW035	0.837579	1.06612	0.334679	3.18551	0.00144499	0.0127041	Bacteria	Bacteroidetes	Bacteroides	Bacteroidales	Prevotellaceae	Prevotella	sp._oral_taxon_315
HOT_769_3307	1.04862	0.951479	0.299286	3.17916	0.00147702	0.0127041	Bacteria	Spirochaetes	Spirochaetes	Spirochaetales	Spirochaetaceae	Treponema	socranskii_ss_paredis_oral_taxon_769
HOT_020_5028	4.19515	1.15848	0.371442	3.11887	0.00181545	0.0150031	Bacteria	Proteobacteria	Betaproteobacteria	Neisseriales	Neisseriaceae	Neisseria	sp._oral_taxon_020
HOT_908-Wade	25.2237	0.705307	0.225858	3.12279	0.00179144	0.0150031	Bacteria	Proteobacteria	Gammaproteobacteria	Pasteurellales	Pasteurellaceae	Haemophilus	sp._oral_taxon_908
HOT_363_W090	0.711551	1.1874	0.387141	3.06709	0.00216154	0.0172137	Bacteria	Synergistetes	Synergistetes_[C-1]	Synergistetes_[O-1]	Synergistetes_[F-2]	Fretibacterium	fastidiosum_oral_taxon_363
HOT_362_D084	0.750901	1.17847	0.38401	3.06887	0.00214871	0.0172137	Bacteria	Synergistetes	Synergistetes_[C-1]	Synergistetes_[O-1]	Synergistetes_[F-2]	Fretibacterium	sp._oral_taxon_362
HOT_505_3615	1.68808	1.10083	0.36105	3.04897	0.00229627	0.0179601	Bacteria	Bacteroidetes	Bacteroidetes_[C-1]	Bacteroidetes_[O-1]	Bacteroidetes_[F-1]	Bacteroidetes_[G-5]	sp._oral_taxon_505
HOT_897-Wade	4.9316	-0.849545	0.284476	-2.98635	0.00282326	0.0216945	Bacteria	Actinobacteria	Actinobacteria	Actinomycetales	Actinomycetaceae	Actinomyces	sp._oral_taxon_897
HOT_888_7609	20.744	-0.679457	0.230312	-2.95016	0.00317612	0.0239491	Bacteria	Actinobacteria	Actinobacteria	Actinomycetales	Actinomycetaceae	Actinomyces	dentalis_oral_taxon_888
HOT_188_3025	32.672	-0.434747	0.147605	-2.94534	0.00322602	0.0239491	Bacteria	Actinobacteria	Actinobacteria	Actinomycetales	Micrococcaceae	Rothia	aeria_oral_taxon_188
HOT_512_3621	4.32771	1.25423	0.427944	2.93083	0.00338061	0.0242739	Bacteria	Proteobacteria	Gammaproteobacteria	Pasteurellales	Pasteurellaceae	Aggregatibacter	sp._oral_taxon_512
HOT_902-Wade	1.11203	1.41987	0.484456	2.93086	0.00338025	0.0242739	Bacteria	Bacteroidetes	Flavobacteria	Flavobacteriales	Flavobacteriaceae	Capnocytophaga	sp._oral_taxon_902
HOT_745_3575	20.5514	-0.507277	0.174926	-2.89996	0.00373214	0.025061	Bacteria	Firmicutes	Bacilli	Lactobacillales	Streptococcaceae	Streptococcus	pyogenes_oral_taxon_745
HOT_149FT050	1.66841	1.2508	0.431553	2.89836	0.00375116	0.025061	Bacteria	Firmicutes	Clostridia	Clostridiales	Veillonellaceae	Selenomonas	sp._oral_taxon_149
HOT_759_5987	4.78696	0.719122	0.248293	2.89627	0.00377632	0.025061	Bacteria	Firmicutes	Clostridia	Clostridiales	Peptostreptococcaceae_[XI]	Eubacterium_[XI][G-5]	saphenum_oral_taxon_759
HOT_667_3051	2.08455	0.842754	0.290219	2.90386	0.00368596	0.025061	Bacteria	Spirochaetes	Spirochaetes	Spirochaetales	Spirochaetaceae	Treponema	medium_oral_taxon_667
HOT_269_D15	1.69202	0.798963	0.275851	2.89636	0.00377518	0.025061	Bacteria	Spirochaetes	Spirochaetes	Spirochaetales	Spirochaetaceae	Treponema	sp._oral_taxon_269
HOT_151Ssput	18.818	0.691232	0.243591	2.83768	0.00454433	0.0292708	Bacteria	Firmicutes	Clostridia	Clostridiales	Veillonellaceae	Selenomonas	sputigena_oral_taxon_151
HOT_126EY047	0.400259	1.11773	0.393439	2.84092	0.00449835	0.0292708	Bacteria	Firmicutes	Clostridia	Clostridiales	Veillonellaceae	Selenomonas	sp._oral_taxon_126
HOT_583_1876	0.370566	1.18687	0.419382	2.83003	0.0046543	0.0295447	Bacteria	Bacteroidetes	Bacteroides	Bacteroidales	Prevotellaceae	Prevotella	dentalis_oral_taxon_583
HOT_437_1416	2.18886	2.17235	0.770539	2.81926	0.00481338	0.030118	Bacteria	TM7	TM7_[C-1]	TM7_[O-1]	TM7_[F-2]	TM7_[G-5]	sp._oral_taxon_437
HOT_222_7816	20.727	0.755658	0.268932	2.80985	0.00495649	0.0305767	Bacteria	Fusobacteria	Fusobacteria	Fusobacteriales	Leptotrichiaceae	Leptotrichia	wadei_oral_taxon_222
HOT_306DO027	0.138432	1.21322	0.432692	2.80389	0.00504895	0.0307144	Bacteria	Bacteroidetes	Bacteroides	Bacteroidales	Prevotellaceae	Prevotella	sp._oral_taxon_306
HOT_886_9095	21.7696	0.633636	0.227459	2.78571	0.00534108	0.0316134	Bacteria	Firmicutes	Bacilli	Lactobacillales	Streptococcaceae	Streptococcus	oligofermentans_oral_taxon_886
HOT_041_R004	0.967966	0.913563	0.327725	2.78759	0.00531023	0.0316134	Bacteria	Proteobacteria	Deltaproteobacteria	Desulfobacterales	Desulfobulbaceae	Desulfobulbus	sp._oral_taxon_041
HOT_500JM048	1.40663	0.789616	0.285798	2.76285	0.0057299	0.0334626	Bacteria	Firmicutes	Clostridia	Clostridiales	Lachnospiraceae_[XIVa]	Lachnospiraceae_[G-8]	sp._oral_taxon_500
HOT_898-Wade	1.27156	0.863466	0.313057	2.75818	0.00581249	0.0334983	Bacteria	Proteobacteria	Gammaproteobacteria	Pasteurellales	Pasteurellaceae	Aggregatibacter	sp._oral_taxon_898
HOT_148EZ011	0.57855	1.15942	0.42207	2.74698	0.00601465	0.0342132	Bacteria	Firmicutes	Clostridia	Clostridiales	Veillonellaceae	Veillonellaceae_[G-1]	sp._oral_taxon_148
HOT_416_8623	0.236982	1.89982	0.697473	2.72386	0.00645244	0.0362329	Bacteria	Actinobacteria	Actinobacteria	Coriobacteriales	Coriobacteriaceae	Atopobium	sp._oral_taxon_416
HOT_201BS011	1.9161	0.80544	0.297621	2.70626	0.00680465	0.0377271	Bacteria	Fusobacteria	Fusobacteria	Fusobacteriales	Fusobacteriaceae	Fusobacterium	periodonticum_oral_taxon_201
HOT_511_3634	2.47075	0.776701	0.288108	2.69586	0.00702066	0.0384381	Bacteria	Bacteroidetes	Bacteroidetes_[C-1]	Bacteroidetes_[O-1]	Bacteroidetes_[F-1]	Bacteroidetes_[G-5]	sp._oral_taxon_511
HOT_639Sinfe	6.68134	0.694157	0.258635	2.68392	0.00727638	0.0393464	Bacteria	Firmicutes	Clostridia	Clostridiales	Veillonellaceae	Selenomonas	infelix_oral_taxon_639
HOT_130EQ054	8.29171	0.829006	0.314965	2.63206	0.00848695	0.0453327	Bacteria	Firmicutes	Clostridia	Clostridiales	Veillonellaceae	Selenomonas	noxia_oral_taxon_130
HOT_666_2065	12.4229	0.585762	0.223846	2.61681	0.00887562	0.0468376	Bacteria	Actinobacteria	Actinobacteria	Actinomycetales	Corynebacteriaceae	Corynebacterium	matruchotii_oral_taxon_666
HOT_165EZ006	1.39831	0.853719	0.327686	2.6053	0.0091795	0.0478645	Bacteria	Firmicutes	Clostridia	Clostridiales	Lachnospiraceae_[XIVa]	Catonella	morbi_oral_taxon_165
HOT_268IL034	1.20504	1.28713	0.503559	2.55608	0.010586	0.0543742	Bacteria	Spirochaetes	Spirochaetes	Spirochaetales	Spirochaetaceae	Treponema	sp._oral_taxon_268
HOT_769_C044	0.803003	1.00654	0.394239	2.55312	0.0106762	0.0543742	Bacteria	Spirochaetes	Spirochaetes	Spirochaetales	Spirochaetaceae	Treponema	socranskii_oral_taxon_769
HOT_698_3496	10.5843	0.524174	0.205869	2.54615	0.0108918	0.0548346	Bacteria	Fusobacteria	Fusobacteria	Fusobacteriales	Fusobacteriaceae	Fusobacterium	nucleatum_ss_nucleatum_oral_taxon_698
HOT_139Sdian	4.61184	0.631183	0.248836	2.53654	0.0111954	0.0557228	Bacteria	Firmicutes	Clostridia	Clostridiales	Veillonellaceae	Selenomonas	dianae_oral_taxon_139
HOT_769_3306	1.43569	0.929151	0.36794	2.52528	0.0115606	0.0568939	Bacteria	Spirochaetes	Spirochaetes	Spirochaetales	Spirochaetaceae	Treponema	socranskii_ss_socranskii_oral_taxon_769
HOT_462GT018	6.34525	0.795826	0.316934	2.51101	0.0120386	0.0585878	Bacteria	Fusobacteria	Fusobacteria	Fusobacteriales	Leptotrichiaceae	Leptotrichia	sp._oral_taxon_462
HOT_139EW076	0.294978	1.69402	0.677339	2.50099	0.0123847	0.0596097	Bacteria	Firmicutes	Clostridia	Clostridiales	Veillonellaceae	Selenomonas	dianae_oral_taxon_139
HOT_314FU048	2.91753	0.996041	0.399642	2.49233	0.0126908	0.0604191	Bacteria	Bacteroidetes	Bacteroides	Bacteroidales	Prevotellaceae	Prevotella	sp._oral_taxon_314
HOT_541_3045	0.233658	1.4894	0.599087	2.48611	0.0129148	0.0608247	Bacteria	Spirochaetes	Spirochaetes	Spirochaetales	Spirochaetaceae	Treponema	amylovorum_oral_taxon_541
HOT_356_I025	1.71865	0.942983	0.380594	2.47766	0.0132248	0.0616218	Bacteria	TM7	TM7_[C-1]	TM7_[O-1]	TM7_[F-2]	TM7_[G-5]	sp._oral_taxon_356
HOT_685_2483	0.753492	1.28995	0.521938	2.47147	0.0134558	0.0620383	Bacteria	Bacteroidetes	Bacteroides	Bacteroidales	Prevotellaceae	Prevotella	multiformis_oral_taxon_685
HOT_909-Wade	0.708442	1.22251	0.499028	2.44978	0.0142945	0.0652188	Bacteria	Fusobacteria	Fusobacteria	Fusobacteriales	Leptotrichiaceae	Leptotrichia	sp._oral_taxon_909
HOT_091CK047	0.129579	1.35153	0.558142	2.42148	0.0154575	0.0690855	Bacteria	Firmicutes	Clostridia	Clostridiales	Peptostreptococcaceae_[XI]	Peptostreptococcaceae_[XI][G-2]	sp._oral_taxon_091
HOT_852F0489	42.7878	-0.383576	0.158329	-2.42265	0.0154078	0.0690855	Bacteria	Actinobacteria	Actinobacteria	Actinomycetales	Actinomycetaceae	Actinomyces	massiliensis_oral_taxon_852
HOT_161Vparv	50.9712	0.462607	0.193328	2.39287	0.0167174	0.0739616	Bacteria	Firmicutes	Clostridia	Clostridiales	Veillonellaceae	Veillonella	parvula_oral_taxon_161
HOT_166CK051	2.10438	0.753117	0.316001	2.38327	0.0171595	0.0751587	Bacteria	Firmicutes	Clostridia	Clostridiales	Lachnospiraceae_[XIVa]	Johnsonella	sp._oral_taxon_166
HOT_768_3966	102.539	-0.90812	0.381667	-2.37935	0.0173431	0.0752106	Bacteria	Firmicutes	Bacilli	Lactobacillales	Streptococcaceae	Streptococcus	sobrinus_oral_taxon_768
HOT_360BH017	1.07009	0.820173	0.346427	2.36752	0.0179077	0.0761514	Bacteria	Synergistetes	Synergistetes_[C-1]	Synergistetes_[O-1]	Synergistetes_[F-2]	Fretibacterium	sp._oral_taxon_360
HOT_701_0504	108.519	0.318269	0.134396	2.36813	0.0178781	0.0761514	Bacteria	Actinobacteria	Actinobacteria	Actinomycetales	Actinomycetaceae	Actinomyces	odontolyticus_oral_taxon_701
HOT_369_1212	3.68576	0.521382	0.220948	2.35975	0.0182874	0.0770181	Bacteria	Firmicutes	Clostridia	Clostridiales	Peptostreptococcaceae_[XI]	Peptostreptococcaceae_[XI][G-4]	sp._oral_taxon_369
HOT_313GI059	3.69314	0.729936	0.3152	2.31579	0.02057	0.0856889	Bacteria	Bacteroidetes	Bacteroides	Bacteroidales	Prevotellaceae	Prevotella	sp._oral_taxon_313
HOT_664_3039	0.810134	0.813002	0.351533	2.31273	0.0207375	0.0856889	Bacteria	Spirochaetes	Spirochaetes	Spirochaetales	Spirochaetaceae	Treponema	maltophilum_oral_taxon_664
HOT_293AO009	1.65016	0.954045	0.41362	2.30658	0.0210785	0.0862839	Bacteria	Bacteroidetes	Bacteroides	Bacteroidales	Prevotellaceae	Prevotella	sp._oral_taxon_293
HOT_130Snoxi	16.6846	0.532453	0.231766	2.29737	0.0215974	0.0875895	Bacteria	Firmicutes	Clostridia	Clostridiales	Veillonellaceae	Selenomonas	noxia_oral_taxon_130
HOT_644_4671	77.516	0.300151	0.131168	2.28829	0.0221208	0.088889	Bacteria	Firmicutes	Bacilli	Lactobacillales	Streptococcaceae	Streptococcus	intermedius_oral_taxon_644
HOT_726_0963	0.766429	1.14976	0.503942	2.28154	0.0225166	0.089657	Bacteria	Firmicutes	Clostridia	Clostridiales	Veillonellaceae	Centipeda	periodontii_oral_taxon_726
HOT_212BU064	63.7771	0.387326	0.171041	2.26452	0.0235421	0.0896649	Bacteria	Fusobacteria	Fusobacteria	Fusobacteriales	Leptotrichiaceae	Leptotrichia	sp._oral_taxon_212
HOT_531_5039	0.382505	1.06883	0.471708	2.26586	0.0234597	0.0896649	Bacteria	Proteobacteria	Gammaproteobacteria	Pasteurellales	Pasteurellaceae	Aggregatibacter	actinomycetemcomitans_oral_taxon_531
HOT_307DO033	0.820374	-1.04341	0.459701	-2.26975	0.0232228	0.0896649	Bacteria	Bacteroidetes	Bacteroides	Bacteroidales	Prevotellaceae	Prevotella	salivae_oral_taxon_307
HOT_238AT020	0.904793	0.888577	0.390151	2.27752	0.0227552	0.0896649	Bacteria	Spirochaetes	Spirochaetes	Spirochaetales	Spirochaetaceae	Treponema	sp._oral_taxon_238
HOT_534_0540	54.4717	0.265146	0.116587	2.27423	0.0229522	0.0896649	Bacteria	Firmicutes	Bacilli	Lactobacillales	Carnobacteriaceae	Granulicatella	adiacens_oral_taxon_534
HOT_118BS095	22.1875	0.548579	0.244099	2.24736	0.0246171	0.0929509	Bacteria	Firmicutes	Clostridia	Clostridiales	Veillonellaceae	Dialister	invisus_oral_taxon_118
HOT_372_1220	2.883	0.681607	0.306348	2.22495	0.0260848	0.097651	Bacteria	Firmicutes	Clostridia	Clostridiales	Lachnospiraceae_[XIVa]	Oribacterium	sp._oral_taxon_372
HOT_056AY020	31.4681	-0.298008	0.136006	-2.19114	0.0284416	0.105571	Bacteria	Firmicutes	Bacilli	Lactobacillales	Streptococcaceae	Streptococcus	sp._oral_taxon_056
HOT_918-Wade	2.35449	0.782621	0.358155	2.18515	0.028878	0.10629	Bacteria	Firmicutes	Clostridia	Clostridiales	Veillonellaceae	Veillonellaceae_[G-1]	sp._oral_taxon_918
HOT_763_6974	0.307075	0.941468	0.436969	2.15454	0.0311978	0.111785	Bacteria	Proteobacteria	Epsilonproteobacteria	Campylobacterales	Campylobacteraceae	Campylobacter	showae_oral_taxon_763
HOT_018AP132	0.216422	1.03954	0.481166	2.16045	0.0307377	0.111785	Bacteria	Proteobacteria	Betaproteobacteria	Neisseriales	Neisseriaceae	Neisseria	sp._oral_taxon_018
HOT_720_5042	10.9237	0.515429	0.23908	2.15588	0.0310931	0.111785	Bacteria	Proteobacteria	Gammaproteobacteria	Pasteurellales	Pasteurellaceae	Aggregatibacter	paraphrophilus_oral_taxon_720
HOT_317_8624	7.05399	0.524045	0.243874	2.14884	0.031647	0.111785	Bacteria	Bacteroidetes	Bacteroides	Bacteroidales	Prevotellaceae	Prevotella	sp._oral_taxon_317
HOT_769_3308	1.04297	0.85445	0.397506	2.14953	0.0315926	0.111785	Bacteria	Spirochaetes	Spirochaetes	Spirochaetales	Spirochaetaceae	Treponema	socranskii_ss_04_oral_taxon_769
HOT_465_6488	0.193551	1.90253	0.910082	2.09051	0.0365722	0.128149	Bacteria	Bacteroidetes	Bacteroides	Bacteroidales	Bacteroidaceae	Bacteroides	zoogleoformans_oral_taxon_465
HOT_681_5483	32.557	-0.334704	0.16161	-2.07106	0.0383535	0.133118	Bacteria	Actinobacteria	Actinobacteria	Actinomycetales	Micrococcaceae	Rothia	mucilaginosa_oral_taxon_681
HOT_622_3931	750.543	-0.259112	0.125269	-2.06845	0.0385982	0.133118	Bacteria	Firmicutes	Bacilli	Lactobacillales	Streptococcaceae	Streptococcus	gordonii_oral_taxon_622
HOT_904-Wade	0.129902	1.12771	0.549937	2.05063	0.0403034	0.135377	Bacteria	Firmicutes	Erysipelotrichi	Erysipelotrichales	Erysipelotrichaceae	Erysipelotrichaceae_[G-1]	sp._oral_taxon_904
HOT_040BB161	0.212879	1.57243	0.765563	2.05395	0.0399804	0.135377	Bacteria	Proteobacteria	Deltaproteobacteria	Desulfovibrionales	Desulfovibrionaceae	Desulfovibrio	sp._oral_taxon_040
HOT_507_3617	0.518224	0.94735	0.463122	2.04557	0.0407985	0.135377	Bacteria	Bacteroidetes	Bacteroidetes_[C-1]	Bacteroidetes_[O-1]	Bacteroidetes_[F-1]	Bacteroidetes_[G-5]	sp._oral_taxon_507
HOT_526_3633	1.84767	0.903565	0.440983	2.04898	0.0404641	0.135377	Bacteria	Bacteroidetes	Bacteroides	Bacteroidales	Prevotellaceae	Prevotella	sp._oral_taxon_526
HOT_472GU027	10.9458	0.44624	0.217883	2.04807	0.0405528	0.135377	Bacteria	Bacteroidetes	Bacteroides	Bacteroidales	Prevotellaceae	Prevotella	sp._oral_taxon_472
HOT_071_8631	1.09555	-0.478894	0.234511	-2.04209	0.0411423	0.135491	Bacteria	Firmicutes	Bacilli	Lactobacillales	Streptococcaceae	Streptococcus	sp._oral_taxon_071
HOT_673_3037	1.55394	0.601775	0.295898	2.03372	0.0419795	0.137217	Bacteria	Firmicutes	Clostridia	Clostridiales	Peptostreptococcaceae_[XI]	Eubacterium_[XI][G-6]	minutum_oral_taxon_673
HOT_914-Wade	2.34661	0.583836	0.287928	2.02772	0.0425889	0.138177	Bacteria	Bacteroidetes	Bacteroides	Bacteroidales	Prevotellaceae	Alloprevotella	sp._oral_taxon_914
HOT_112A21H2	1.90303	0.545257	0.269474	2.02341	0.0430308	0.138584	Bacteria	Firmicutes	Clostridia	Clostridiales	Peptostreptococcaceae_[XI]	Peptostreptococcus	stomatis_oral_taxon_112
HOT_335_X066	3.85795	0.520887	0.259539	2.00697	0.0447527	0.142041	Bacteria	Bacteroidetes	Flavobacteria	Flavobacteriales	Flavobacteriaceae	Capnocytophaga	sp._oral_taxon_335
HOT_750_2371	1.98798	0.564958	0.281131	2.00959	0.0444751	0.142041	Bacteria	Actinobacteria	Actinobacteria	Coriobacteriales	Coriobacteriaceae	Atopobium	rimae_oral_taxon_750
HOT_863F0517	1.24543	0.738727	0.369168	2.00106	0.0453861	0.143015	Bacteria	Bacteroidetes	Flavobacteria	Flavobacteriales	Flavobacteriaceae	Capnocytophaga	sp._oral_taxon_863
HOT_748_6973	0.145803	1.06133	0.534928	1.98406	0.0472494	0.145592	Bacteria	Proteobacteria	Epsilonproteobacteria	Campylobacterales	Campylobacteraceae	Campylobacter	rectus_oral_taxon_748
HOT_706_6164	2.07452	-0.6715	0.338882	-1.98152	0.0475335	0.145592	Bacteria	Proteobacteria	Betaproteobacteria	Neisseriales	Neisseriaceae	Kingella	oralis_oral_taxon_706
HOT_329BR085	20.3385	0.367991	0.185475	1.98405	0.0472508	0.145592	Bacteria	Bacteroidetes	Flavobacteria	Flavobacteriales	Flavobacteriaceae	Capnocytophaga	leadbetteri_oral_taxon_329
HOT_363_1215	0.657195	0.946423	0.477006	1.98409	0.0472457	0.145592	Bacteria	Synergistetes	Synergistetes_[C-1]	Synergistetes_[O-1]	Synergistetes_[F-2]	Fretibacterium	fastidiosum_oral_taxon_363
HOT_617_0413	3.35973	-0.396574	0.203769	-1.9462	0.0516312	0.157045	Bacteria	Actinobacteria	Actinobacteria	Actinomycetales	Actinomycetaceae	Actinomyces	georgiae_oral_taxon_617
HOT_167GEA8	3.59268	0.422339	0.217454	1.9422	0.052113	0.157417	Bacteria	Firmicutes	Clostridia	Clostridiales	Peptococcaceae	Peptococcus	sp._oral_taxon_167
HOT_093_1213	0.244785	0.909461	0.471111	1.93046	0.05355	0.160318	Bacteria	Firmicutes	Clostridia	Clostridiales	Clostridiales_[F-1]	Clostridiales_[F-1][G-1]	sp._oral_taxon_093
HOT_022AP009	14.3196	-0.487728	0.254073	-1.91964	0.0549033	0.160318	Bacteria	Proteobacteria	Betaproteobacteria	Burkholderiales	Burkholderiaceae	Lautropia	mirabilis_oral_taxon_022
HOT_769_G047	0.358196	0.745239	0.387864	1.92139	0.0546825	0.160318	Bacteria	Spirochaetes	Spirochaetes	Spirochaetales	Spirochaetaceae	Treponema	socranskii_oral_taxon_769
HOT_038_2373	2.56132	0.780788	0.405816	1.924	0.0543552	0.160318	Bacteria	Actinobacteria	Actinobacteria	Coriobacteriales	Coriobacteriaceae	Olsenella	uli_oral_taxon_038
HOT_810F0209	0.52167	1.66187	0.864962	1.92132	0.0546914	0.160318	Bacteria	Actinobacteria	Actinobacteria	Coriobacteriales	Coriobacteriaceae	Atopobium	sp_oral_taxon_810
HOT_375_1225	38.6019	1.5652	0.821542	1.9052	0.0567539	0.163541	Bacteria	Firmicutes	Clostridia	Clostridiales	Peptostreptococcaceae_[XIII]	Peptoniphilus	sp._oral_taxon_375
HOT_194BN085	8.59389	-0.339584	0.178045	-1.90729	0.0564828	0.163541	Bacteria	Actinobacteria	Actinobacteria	Actinomycetales	Propionibacteriaceae	Propionibacterium	sp._oral_taxon_194
HOT_577_0620	17.486	0.384319	0.202711	1.8959	0.0579734	0.165963	Bacteria	Proteobacteria	Betaproteobacteria	Neisseriales	Neisseriaceae	Eikenella	corrodens_oral_taxon_577
HOT_623_4320	1.34206	0.60721	0.337133	1.8011	0.0716872	0.202813	Bacteria	Proteobacteria	Epsilonproteobacteria	Campylobacterales	Campylobacteraceae	Campylobacter	gracilis_oral_taxon_623
HOT_258_C009	0.34789	0.869581	0.482949	1.80056	0.0717716	0.202813	Bacteria	Spirochaetes	Spirochaetes	Spirochaetales	Spirochaetaceae	Treponema	sp._oral_taxon_258
HOT_389_7063	184.92	-0.230578	0.128752	-1.79087	0.0733145	0.205844	Bacteria	Firmicutes	Bacilli	Lactobacillales	Aerococcaceae	Abiotrophia	defectiva_oral_taxon_389
HOT_721_3933	52.5019	0.205267	0.115141	1.78275	0.0746274	0.206879	Bacteria	Firmicutes	Bacilli	Lactobacillales	Streptococcaceae	Streptococcus	parasanguinis_I_oral_taxon_721
HOT_826_8612	8.95249	-0.380405	0.213285	-1.78355	0.0744972	0.206879	Bacteria	Proteobacteria	Gammaproteobacteria	Pasteurellales	Pasteurellaceae	Terrahaemophilus	aromaticivorans_oral_taxon_826
HOT_200_R002	35.3674	0.339931	0.192052	1.76999	0.0767282	0.210043	Bacteria	Fusobacteria	Fusobacteria	Fusobacteriales	Fusobacteriaceae	Fusobacterium	nucleatum_ss_vincentii_oral_taxon_200
HOT_324AA032	1.17187	0.54721	0.308956	1.77116	0.0765343	0.210043	Bacteria	Bacteroidetes	Flavobacteria	Flavobacteriales	Flavobacteriaceae	Capnocytophaga	sp._oral_taxon_324
HOT_289AA016	1.12252	0.566825	0.320843	1.76667	0.077283	0.210248	Bacteria	Bacteroidetes	Bacteroides	Bacteroidales	Prevotellaceae	Prevotella	maculosa_oral_taxon_289
HOT_138DS071	1.3701	0.571204	0.327145	1.74603	0.0808064	0.217136	Bacteria	Firmicutes	Clostridia	Clostridiales	Veillonellaceae	Selenomonas	sp._oral_taxon_138
HOT_272_X083	2.35994	0.685474	0.392177	1.74787	0.0804865	0.217136	Bacteria	Bacteroidetes	Bacteroides	Bacteroidales	Bacteroidaceae	Bacteroidaceae_[G-1]	sp._oral_taxon_272
HOT_281DA065	0.173889	0.962694	0.562654	1.71099	0.087083	0.232575	Bacteria	Bacteroidetes	Bacteroidetes_[C-1]	Bacteroidetes_[O-1]	Bacteroidetes_[F-1]	Bacteroidetes_[G-3]	sp._oral_taxon_281
HOT_479GT010	4.73143	0.433747	0.255222	1.69949	0.0892276	0.236859	Bacteria	Firmicutes	Clostridia	Clostridiales	Veillonellaceae	Selenomonas	sp._oral_taxon_479
HOT_781F0055	2.64018	0.396045	0.235602	1.68099	0.0927642	0.244763	Bacteria	Bacteroidetes	Bacteroides	Bacteroidales	Prevotellaceae	Prevotella	saccharolytica_oral_taxon_781
HOT_596_5408	6.7001	0.350741	0.209243	1.67624	0.0936919	0.245731	Bacteria	Firmicutes	Bacilli	Lactobacillales	Carnobacteriaceae	Granulicatella	elegans_oral_taxon_596
HOT_398_7051	3.54906	0.320958	0.193516	1.65856	0.0972052	0.251843	Bacteria	Firmicutes	Bacilli	Lactobacillales	Streptococcaceae	Streptococcus	mitis_bv_2_oral_taxon_398
HOT_105A35MT	8.83977	0.377064	0.227142	1.66003	0.0969077	0.251843	Bacteria	Firmicutes	Clostridia	Clostridiales	Peptostreptococcaceae_[XI]	Eubacterium_[XI][G-1]	infirmum_oral_taxon_105
HOT_586_9331	0.430735	-0.984228	0.594386	-1.65587	0.0977472	0.251843	Bacteria	Actinobacteria	Actinobacteria	Bifidobacteriales	Bifidobacteriaceae	Parascardovia	denticolens_oral_taxon_586
HOT_346AH040	8.21021	0.384346	0.232537	1.65284	0.0983636	0.251949	Bacteria	TM7	TM7_[C-1]	TM7_[O-1]	TM7_[F-1]	TM7_[G-1]	sp._oral_taxon_346
HOT_234_Y001	0.395857	0.745847	0.45217	1.64948	0.0990491	0.25223	Bacteria	Spirochaetes	Spirochaetes	Spirochaetales	Spirochaetaceae	Treponema	sp._oral_taxon_234
HOT_683_8147	0.736542	-0.713779	0.434975	-1.64097	0.100804	0.255216	Bacteria	Proteobacteria	Betaproteobacteria	Neisseriales	Neisseriaceae	Simonsiella	muelleri_oral_taxon_683
HOT_085BU014	7.47016	-0.32984	0.203246	-1.62286	0.104618	0.26335	Bacteria	Firmicutes	Clostridia	Clostridiales	Clostridiales_[F-2]	Clostridiales_[F-2][G-2]	sp._oral_taxon_085
HOT_202_7812	57.2873	0.271122	0.168418	1.60982	0.107437	0.268901	Bacteria	Fusobacteria	Fusobacteria	Fusobacteriales	Fusobacteriaceae	Fusobacterium	nucleatum_ss_polymorphum_oral_taxon_202
HOT_392_7053	29.5478	0.284339	0.178577	1.59225	0.111328	0.273941	Bacteria	Fusobacteria	Fusobacteria	Fusobacteriales	Leptotrichiaceae	Leptotrichia	sp._oral_taxon_392
HOT_545_5041	5.78182	-0.529648	0.331505	-1.59771	0.110108	0.273941	Bacteria	Proteobacteria	Gammaproteobacteria	Pasteurellales	Pasteurellaceae	Aggregatibacter	aphrophilus_oral_taxon_545
HOT_378_1228	0.141405	0.692212	0.434414	1.59344	0.111062	0.273941	Bacteria	Bacteroidetes	Bacteroides	Bacteroidales	Prevotellaceae	Prevotella	micans_oral_taxon_378
HOT_866F0530	0.955956	-0.516309	0.324894	-1.58916	0.112024	0.274115	Bacteria	Actinobacteria	Actinobacteria	Actinomycetales	Actinomycetaceae	Actinomyces	graevenitzii_oral_taxon_866
HOT_151_N011	13.0623	0.429703	0.273449	1.57142	0.116085	0.282473	Bacteria	Firmicutes	Clostridia	Clostridiales	Veillonellaceae	Selenomonas	sputigena_oral_taxon_151
HOT_411_8629	0.176047	-0.537486	0.343523	-1.56463	0.11767	0.284748	Bacteria	Firmicutes	Bacilli	Lactobacillales	Streptococcaceae	Streptococcus	parasanguinis_II_oral_taxon_411
HOT_705_3522	0.286367	1.29975	0.835377	1.55588	0.119737	0.288158	Bacteria	Bacteroidetes	Bacteroides	Bacteroidales	Prevotellaceae	Prevotella	oralis_oral_taxon_705
HOT_845_9807	5.7026	-0.27721	0.178524	-1.55279	0.120474	0.288348	Bacteria	Fusobacteria	Fusobacteria	Fusobacteriales	Leptotrichiaceae	Leptotrichia	goodfellowii_oral_taxon_845
HOT_329BU084	0.972051	0.505034	0.326392	1.54732	0.121786	0.289904	Bacteria	Bacteroidetes	Flavobacteria	Flavobacteriales	Flavobacteriaceae	Capnocytophaga	leadbetteri_oral_taxon_329
HOT_213DA069	36.2625	-0.282743	0.185292	-1.52593	0.127028	0.300747	Bacteria	Fusobacteria	Fusobacteria	Fusobacteriales	Leptotrichiaceae	Leptotrichia	hongkongensis_oral_taxon_213
HOT_488HD027	5.70626	-0.309983	0.203762	-1.5213	0.128185	0.301855	Bacteria	TM7	TM7_[C-1]	TM7_[O-1]	TM7_[F-1]	TM7_[G-1]	sp._oral_taxon_488
HOT_494_RDP	8.24972	-0.317666	0.212792	-1.49285	0.135477	0.317319	Bacteria	Firmicutes	Clostridia	Clostridiales	Lachnospiraceae_[XIVa]	Eubacterium_[XIVa][G-1]	saburreum_oral_taxon_494
HOT_423_8630	50.0339	0.257729	0.174054	1.48074	0.138676	0.323085	Bacteria	Firmicutes	Bacilli	Lactobacillales	Streptococcaceae	Streptococcus	sp._oral_taxon_423
HOT_214DE081	7.70096	0.408457	0.277251	1.47324	0.140688	0.324322	Bacteria	Fusobacteria	Fusobacteria	Fusobacteriales	Leptotrichiaceae	Leptotrichia	shahii_oral_taxon_214
HOT_349BS003	4.63478	0.39569	0.268305	1.47477	0.140273	0.324322	Bacteria	TM7	TM7_[C-1]	TM7_[O-1]	TM7_[F-1]	TM7_[G-1]	sp._oral_taxon_349
HOT_632_2265	24.1981	1.20495	0.821432	1.46689	0.142407	0.324981	Bacteria	Tenericutes	Mollicutes	Mycoplasmatales	Mycoplasmataceae	Mycoplasma	hominis_oral_taxon_632
HOT_348BN036	0.203233	-0.640518	0.436706	-1.4667	0.142457	0.324981	Bacteria	TM7	TM7_[C-1]	TM7_[O-1]	TM7_[F-1]	TM7_[G-1]	sp._oral_taxon_348
HOT_638_8315	623.809	0.129249	0.0885662	1.45935	0.144468	0.32617	Bacteria	Firmicutes	Bacilli	Lactobacillales	Streptococcaceae	Streptococcus	infantis_oral_taxon_638
HOT_203_I035	6.82966	0.287553	0.196958	1.45997	0.144298	0.32617	Bacteria	Fusobacteria	Fusobacteria	Fusobacteriales	Fusobacteriaceae	Fusobacterium	sp._oral_taxon_203
HOT_538CK057	0.373587	0.736601	0.508385	1.4489	0.147364	0.328849	Bacteria	Firmicutes	Clostridia	Clostridiales	Eubacteriaceae_[XV]	Pseudoramibacter	alactolyticus_oral_taxon_538
HOT_322AK152	7.08179	0.275677	0.190603	1.44634	0.148082	0.328849	Bacteria	Bacteroidetes	Flavobacteria	Flavobacteriales	Flavobacteriaceae	Bergeyella	sp._oral_taxon_322
HOT_262AT040	0.365416	0.593949	0.409302	1.45113	0.146744	0.328849	Bacteria	Spirochaetes	Spirochaetes	Spirochaetales	Spirochaetaceae	Treponema	sp._oral_taxon_262
HOT_588_6183	0.420562	-1.1814	0.817978	-1.44429	0.148658	0.328849	Bacteria	Actinobacteria	Actinobacteria	Bifidobacteriales	Bifidobacteriaceae	Bifidobacterium	dentium_oral_taxon_588
HOT_542_6462	136.272	1.19788	0.832514	1.43888	0.150185	0.328906	Bacteria	Firmicutes	Clostridia	Clostridiales	Peptostreptococcaceae_[XI]	Peptostreptococcus	anaerobius_oral_taxon_542
HOT_298BE073	4.95101	-0.385938	0.268047	-1.43981	0.14992	0.328906	Bacteria	Bacteroidetes	Bacteroides	Bacteroidales	Prevotellaceae	Prevotella	histicola_oral_taxon_298
HOT_230AF068	0.654945	0.701626	0.488899	1.43512	0.151254	0.329598	Bacteria	Spirochaetes	Spirochaetes	Spirochaetales	Spirochaetaceae	Treponema	sp._oral_taxon_230
HOT_111FG014	0.338643	0.59111	0.413568	1.4293	0.152919	0.331578	Bacteria	Firmicutes	Clostridia	Clostridiales	Peptostreptococcaceae_[XIII]	Parvimonas	micra_oral_taxon_111
HOT_170AP064	15.8513	-0.266526	0.188429	-1.41447	0.157225	0.339235	Bacteria	Actinobacteria	Actinobacteria	Actinomycetales	Actinomycetaceae	Actinomyces	sp._oral_taxon_170
HOT_703_1623	0.239255	0.846922	0.599989	1.41156	0.158079	0.339405	Bacteria	Proteobacteria	Deltaproteobacteria	Desulfovibrionales	Desulfomicrobiaceae	Desulfomicrobium	orale_oral_taxon_703
HOT_108FTB41	0.511781	-0.444564	0.316433	-1.40493	0.160043	0.341946	Bacteria	Firmicutes	Clostridia	Clostridiales	Lachnospiraceae_[XIVa]	Oribacterium	sp._oral_taxon_108
HOT_307_8826	2.76752	0.464798	0.33292	1.39613	0.162677	0.344765	Bacteria	Bacteroidetes	Bacteroides	Bacteroidales	Prevotellaceae	Prevotella	salivae_oral_taxon_307
HOT_794_0414	0.273869	0.968867	0.694398	1.39526	0.162937	0.344765	Bacteria	Bacteroidetes	Bacteroides	Bacteroidales	Prevotellaceae	Prevotella	multisaccharivorax_oral_taxon_794
HOT_275AW032	31.5857	-0.257777	0.187632	-1.37384	0.169491	0.356909	Bacteria	Bacteroidetes	Bacteroides	Bacteroidales	Porphyromonadaceae	Porphyromonas	sp._oral_taxon_275
HOT_473IK062	2.14193	0.548905	0.406554	1.35014	0.176971	0.367977	Bacteria	Bacteroidetes	Bacteroides	Bacteroidales	Prevotellaceae	Alloprevotella	sp._oral_taxon_473
HOT_396_7050	0.198768	0.61838	0.458326	1.34922	0.177268	0.367977	Bacteria	Bacteroidetes	Bacteroides	Bacteroidales	Prevotellaceae	Prevotella	sp._oral_taxon_396
HOT_288C08KA	1.6637	-0.510091	0.376857	-1.35354	0.175884	0.367977	Bacteria	Bacteroidetes	Bacteroides	Bacteroidales	Prevotellaceae	Prevotella	oulorum_oral_taxon_288
HOT_160Vdisp	113.854	0.231347	0.171875	1.34601	0.178298	0.368371	Bacteria	Firmicutes	Clostridia	Clostridiales	Veillonellaceae	Veillonella	dispar_oral_taxon_160
HOT_221FP036	0.855913	0.461241	0.344254	1.33983	0.180302	0.369651	Bacteria	Fusobacteria	Fusobacteria	Fusobacteriales	Leptotrichiaceae	Leptotrichia	sp._oral_taxon_221
HOT_283_2823	0.538484	0.521813	0.389735	1.33889	0.180606	0.369651	Bacteria	Bacteroidetes	Bacteroides	Bacteroidales	Porphyromonadaceae	Porphyromonas	catoniae_oral_taxon_283
HOT_682_9282	19.7459	0.416217	0.316895	1.31342	0.189041	0.385115	Bacteria	Proteobacteria	Betaproteobacteria	Neisseriales	Neisseriaceae	Neisseria	mucosa_oral_taxon_682
HOT_061DP009	38.9542	0.176323	0.135303	1.30317	0.192516	0.39038	Bacteria	Firmicutes	Bacilli	Lactobacillales	Streptococcaceae	Streptococcus	sp._oral_taxon_061
HOT_176_1062	49.7799	-0.20212	0.156534	-1.29122	0.196626	0.396876	Bacteria	Actinobacteria	Actinobacteria	Actinomycetales	Actinomycetaceae	Actinomyces	naeslundii_oral_taxon_176
HOT_578_8313	2.31626	0.203889	0.158884	1.28326	0.199401	0.39919	Bacteria	Firmicutes	Bacilli	Lactobacillales	Streptococcaceae	Streptococcus	cristatus_oral_taxon_578
HOT_329BM058	6.35295	0.291383	0.227163	1.28271	0.199595	0.39919	Bacteria	Bacteroidetes	Flavobacteria	Flavobacteriales	Flavobacteriaceae	Capnocytophaga	leadbetteri_oral_taxon_329
HOT_782F0012	0.766279	0.703483	0.552253	1.27384	0.202719	0.403596	Bacteria	Bacteroidetes	Bacteroides	Bacteroidales	Prevotellaceae	Prevotella	fusca_oral_taxon_782
HOT_278BS045	126.18	0.19468	0.153334	1.26965	0.204211	0.404725	Bacteria	Bacteroidetes	Bacteroides	Bacteroidales	Porphyromonadaceae	Porphyromonas	sp._oral_taxon_278
HOT_291_3524	3.35547	0.463005	0.366775	1.26237	0.206816	0.408042	Bacteria	Bacteroidetes	Bacteroides	Bacteroidales	Prevotellaceae	Prevotella	denticola_oral_taxon_291
HOT_124AA024	1.77121	0.401245	0.323256	1.24126	0.21451	0.421324	Bacteria	Firmicutes	Clostridia	Clostridiales	Veillonellaceae	Selenomonas	artemidis_oral_taxon_124
HOT_150_7052	5.91703	0.375793	0.304577	1.23382	0.21727	0.42484	Bacteria	Firmicutes	Clostridia	Clostridiales	Veillonellaceae	Veillonellaceae_[G-1]	sp._oral_taxon_150
HOT_288_6472	2.68849	0.382134	0.3131	1.22049	0.222281	0.430953	Bacteria	Bacteroidetes	Bacteroides	Bacteroidales	Prevotellaceae	Prevotella	oulorum_oral_taxon_288
HOT_181H1065	3.65785	-0.208421	0.170799	-1.22027	0.222364	0.430953	Bacteria	Actinobacteria	Actinobacteria	Actinomycetales	Actinomycetaceae	Actinomyces	sp._oral_taxon_181
HOT_393_7059	31.3077	0.402425	0.331538	1.21381	0.224819	0.432648	Bacteria	Firmicutes	Clostridia	Clostridiales	Peptostreptococcaceae_[XIII]	Parvimonas	sp._oral_taxon_393
HOT_475IK053	1.21812	0.404406	0.333453	1.21278	0.225214	0.432648	Bacteria	Bacteroidetes	Bacteroides	Bacteroidales	Prevotellaceae	Prevotella	sp._oral_taxon_475
HOT_417_8621	2.89894	0.400835	0.335643	1.19423	0.232388	0.444481	Bacteria	Fusobacteria	Fusobacteria	Fusobacteriales	Leptotrichiaceae	Leptotrichia	sp._oral_taxon_417
HOT_737_6167	0.107632	0.766853	0.653807	1.1729	0.240834	0.456647	Bacteria	Proteobacteria	Betaproteobacteria	Neisseriales	Neisseriaceae	Neisseria	polysaccharea_oral_taxon_737
HOT_473HF050	10.5672	0.303809	0.258767	1.17406	0.240369	0.456647	Bacteria	Bacteroidetes	Bacteroides	Bacteroidales	Prevotellaceae	Alloprevotella	sp._oral_taxon_473
HOT_499JC012	6.20451	0.316848	0.272376	1.16327	0.244719	0.462012	Bacteria	Proteobacteria	Betaproteobacteria	Neisseriales	Neisseriaceae	Neisseria	sp._oral_taxon_499
HOT_122BU057	1.46843	0.47297	0.413259	1.14449	0.252421	0.474509	Bacteria	Firmicutes	Clostridia	Clostridiales	Veillonellaceae	Megasphaera	micronuciformis_oral_taxon_122
HOT_896-Wade	2.44752	-0.312736	0.274103	-1.14095	0.253893	0.475235	Bacteria	Actinobacteria	Actinobacteria	Actinomycetales	Actinomycetaceae	Actinomyces	sp._oral_taxon_896
HOT_096DO008	6.28793	-0.376759	0.331576	-1.13627	0.255844	0.47685	Bacteria	Firmicutes	Clostridia	Clostridiales	Lachnospiraceae_[XIVa]	Lachnospiraceae_[G-2]	sp._oral_taxon_096
HOT_894-Wade	9.61173	0.305092	0.269808	1.13077	0.258151	0.477088	Bacteria	Proteobacteria	Betaproteobacteria	Burkholderiales	Comamonadaceae	Ottowia	sp._oral_taxon_894
HOT_283DS033	80.1474	-0.185086	0.16338	-1.13286	0.257275	0.477088	Bacteria	Bacteroidetes	Bacteroides	Bacteroidales	Porphyromonadaceae	Porphyromonas	catoniae_oral_taxon_283
HOT_633_5014	28.0864	-0.185871	0.166465	-1.11658	0.264173	0.483549	Bacteria	Proteobacteria	Gammaproteobacteria	Cardiobacteriales	Cardiobacteriaceae	Cardiobacterium	hominis_oral_taxon_633
HOT_011_6165	7.18513	0.2621	0.234619	1.11713	0.263939	0.483549	Bacteria	Proteobacteria	Betaproteobacteria	Neisseriales	Neisseriaceae	Eikenella	sp._oral_taxon_011
HOT_665_1227	0.337208	0.483575	0.433798	1.11475	0.264958	0.483549	Bacteria	Bacteroidetes	Bacteroides	Bacteroidales	Prevotellaceae	Prevotella	marshii_oral_taxon_665
HOT_078AO068	3.82708	-0.276658	0.248931	-1.11138	0.266403	0.484168	Bacteria	Firmicutes	Clostridia	Clostridiales	Lachnospiraceae_[XIVa]	Oribacterium	sp._oral_taxon_078
HOT_619_3964	0.249792	0.536068	0.490571	1.09274	0.274507	0.496835	Bacteria	Bacteroidetes	Bacteroides	Bacteroidales	Porphyromonadaceae	Porphyromonas	gingivalis_oral_taxon_619
HOT_075_F058	38.1006	0.1784	0.164519	1.08438	0.278198	0.501444	Bacteria	Firmicutes	Clostridia	Clostridiales	Clostridiales_[F-2]	Clostridiales_[F-2][G-1]	sp._oral_taxon_075
HOT_483JS031	0.118621	0.707111	0.655876	1.07812	0.280981	0.504385	Bacteria	Firmicutes	Clostridia	Clostridiales	Veillonellaceae	Veillonellaceae_[G-1]	sp._oral_taxon_483
HOT_337-S3	3.32713	0.279859	0.261739	1.06923	0.284967	0.509452	Bacteria	Bacteroidetes	Flavobacteria	Flavobacteriales	Flavobacteriaceae	Capnocytophaga	gingivalis_oral_taxon_337
HOT_200AJ050	1.3487	0.312904	0.293698	1.06539	0.286697	0.510461	Bacteria	Fusobacteria	Fusobacteria	Fusobacteriales	Fusobacteriaceae	Fusobacterium	nucleatum_ss_vincentii_oral_taxon_200
HOT_284EP003	336.677	0.148417	0.14034	1.05755	0.29026	0.514713	Bacteria	Bacteroidetes	Bacteroides	Bacteroidales	Porphyromonadaceae	Porphyromonas	sp._oral_taxon_284
HOT_291AO036	0.237929	0.697429	0.663809	1.05065	0.293421	0.518219	Bacteria	Bacteroidetes	Bacteroides	Bacteroidales	Prevotellaceae	Prevotella	denticola_oral_taxon_291
HOT_203CY024	0.30344	0.366644	0.351826	1.04212	0.297357	0.523062	Bacteria	Fusobacteria	Fusobacteria	Fusobacteriales	Fusobacteriaceae	Fusobacterium	sp._oral_taxon_203
HOT_411_9017	77.5977	0.103959	0.100424	1.0352	0.300576	0.52326	Bacteria	Firmicutes	Bacilli	Lactobacillales	Streptococcaceae	Streptococcus	parasanguinis_II_oral_taxon_411
HOT_595_7069	19.3866	-0.14887	0.14395	-1.03418	0.301054	0.52326	Bacteria	Actinobacteria	Actinobacteria	Actinomycetales	Corynebacteriaceae	Corynebacterium	durum_oral_taxon_595
HOT_756_9108	0.357437	0.727408	0.701671	1.03668	0.299885	0.52326	Bacteria	Firmicutes	Bacilli	Lactobacillales	Lactobacillaceae	Lactobacillus	salivarius_oral_taxon_756
HOT_035BJ021	2.87054	0.465165	0.453533	1.02565	0.305057	0.528123	Bacteria	Proteobacteria	Gammaproteobacteria	Pasteurellales	Pasteurellaceae	Haemophilus	sp._oral_taxon_035
HOT_915-Wade	0.803147	-0.333418	0.326519	-1.02113	0.307194	0.529728	Bacteria	Actinobacteria	Actinobacteria	Actinomycetales	Propionibacteriaceae	Propionibacterium	sp._oral_taxon_915
HOT_160_X031	0.745844	-0.284152	0.281509	-1.00939	0.312789	0.537262	Bacteria	Firmicutes	Clostridia	Clostridiales	Veillonellaceae	Veillonella	dispar_oral_taxon_160
HOT_082BE088	7.03921	0.181843	0.183562	0.990637	0.321863	0.550687	Bacteria	Firmicutes	Clostridia	Clostridiales	Lachnospiraceae_[XIVa]	Lachnoanaerobaculum	orale_oral_taxon_082
HOT_155GAA14	14.4473	0.257014	0.262565	0.97886	0.327649	0.556241	Bacteria	Firmicutes	Clostridia	Clostridiales	Veillonellaceae	Veillonellaceae_[G-1]	sp._oral_taxon_155
HOT_338Capn8	0.715293	0.286859	0.292514	0.980667	0.326757	0.556241	Bacteria	Bacteroidetes	Flavobacteria	Flavobacteriales	Flavobacteriaceae	Capnocytophaga	sp._oral_taxon_338
HOT_013AK105	0.28079	0.667449	0.687521	0.970805	0.331646	0.560852	Bacteria	Proteobacteria	Betaproteobacteria	Neisseriales	Neisseriaceae	Neisseria	bacilliformis_oral_taxon_013
HOT_431_8633	2.83992	0.195893	0.203686	0.961737	0.336182	0.566337	Bacteria	Firmicutes	Bacilli	Lactobacillales	Streptococcaceae	Streptococcus	sp._oral_taxon_431
HOT_467_6963	2.32603	0.299422	0.31326	0.955826	0.33916	0.566993	Bacteria	Firmicutes	Clostridia	Clostridiales	Peptostreptococcaceae_[XI]	Eubacterium_[XI][G-1]	sulci_oral_taxon_467
HOT_903-Wade	0.620944	0.465078	0.485634	0.957673	0.338228	0.566993	Bacteria	Bacteroidetes	Flavobacteria	Flavobacteriales	Flavobacteriaceae	Capnocytophaga	sp._oral_taxon_903
HOT_137DS051	0.20806	0.60931	0.643162	0.947367	0.343452	0.571984	Bacteria	Firmicutes	Clostridia	Clostridiales	Veillonellaceae	Selenomonas	sp._oral_taxon_137
HOT_917-Wade	0.191415	-0.615079	0.655133	-0.938862	0.347802	0.574857	Bacteria	Firmicutes	Clostridia	Clostridiales	Veillonellaceae	Veillonella	sp._oral_taxon_917
HOT_451FL037	0.237699	0.587462	0.624511	0.940676	0.346871	0.574857	Bacteria	Firmicutes	Clostridia	Clostridiales	Lachnospiraceae_[XIVa]	Catonella	sp._oral_taxon_451
HOT_411_8635	13.0731	0.1421	0.15685	0.905958	0.364958	0.590941	Bacteria	Firmicutes	Bacilli	Lactobacillales	Streptococcaceae	Streptococcus	parasanguinis_II_oral_taxon_411
HOT_905-Wade	0.457161	0.369322	0.403156	0.916076	0.359627	0.590941	Bacteria	Firmicutes	Erysipelotrichi	Erysipelotrichales	Erysipelotrichaceae	Erysipelotrichaceae_[G-1]	sp._oral_taxon_905
HOT_124Sart	0.58079	0.383935	0.432061	0.888613	0.374211	0.590941	Bacteria	Firmicutes	Clostridia	Clostridiales	Veillonellaceae	Selenomonas	artemidis_oral_taxon_124
HOT_524Vatyp	0.312208	0.417996	0.467972	0.893208	0.371746	0.590941	Bacteria	Firmicutes	Clostridia	Clostridiales	Veillonellaceae	Veillonella	atypica_oral_taxon_524
HOT_496JI012	0.139695	0.456518	0.510478	0.894295	0.371164	0.590941	Bacteria	Firmicutes	Clostridia	Clostridiales	Lachnospiraceae_[XIVa]	Lachnoanaerobaculum	sp._oral_taxon_496
HOT_836F0141	21.8167	0.747287	0.821632	0.909515	0.363078	0.590941	Bacteria	Firmicutes	Clostridia	Clostridiales	Peptostreptococcaceae_[XIII]	Peptoniphilus	sp._oral_taxon_836
HOT_224_7813	14.0835	0.205697	0.22546	0.912345	0.361587	0.590941	Bacteria	Fusobacteria	Fusobacteria	Fusobacteriales	Leptotrichiaceae	Leptotrichia	hofstadii_oral_taxon_224
HOT_729_9281	18.5969	0.286911	0.31889	0.899718	0.368271	0.590941	Bacteria	Proteobacteria	Betaproteobacteria	Neisseriales	Neisseriaceae	Neisseria	pharyngis_oral_taxon_729
HOT_851F0397	10.8889	-0.218876	0.240331	-0.910728	0.362439	0.590941	Bacteria	Proteobacteria	Gammaproteobacteria	Pasteurellales	Pasteurellaceae	Haemophilus	haemolyticus_oral_taxon_851
HOT_885_3253	2.64255	0.377613	0.424978	0.888547	0.374247	0.590941	Bacteria	Bacteroidetes	Bacteroides	Bacteroidales	Prevotellaceae	Prevotella	scopos_oral_taxon_885
HOT_579F0066	0.911364	0.492578	0.546354	0.901573	0.367284	0.590941	Bacteria	Actinobacteria	Actinobacteria	Coriobacteriales	Coriobacteriaceae	Cryptobacterium	curtum_oral_taxon_579
HOT_880_0801	16.2772	0.728774	0.821605	0.887013	0.375072	0.590941	Bacteria	Firmicutes	Bacilli	Lactobacillales	Enterococcaceae	Enterococcus	durans_oral_taxon_880
HOT_487GM006	25.1335	0.112928	0.126336	0.893868	0.371392	0.590941	Bacteria	Firmicutes	Bacilli	Lactobacillales	Streptococcaceae	Streptococcus	sp._oral_taxon_487
HOT_563_7788	0.996528	0.355314	0.405608	0.876004	0.381028	0.598173	Bacteria	Fusobacteria	Fusobacteria	Fusobacteriales	Leptotrichiaceae	Leptotrichia	buccalis_oral_taxon_563
HOT_361_1214	0.120521	0.71066	0.816772	0.870083	0.384255	0.601085	Bacteria	Synergistetes	Synergistetes_[C-1]	Synergistetes_[O-1]	Synergistetes_[F-2]	Fretibacterium	sp._oral_taxon_361
HOT_780F0009	71.2168	0.158369	0.18509	0.855633	0.392201	0.611331	Bacteria	Firmicutes	Clostridia	Clostridiales	Veillonellaceae	Veillonella	sp._oral_taxon_780
HOT_388_8861	2.37772	0.31259	0.366906	0.851961	0.394236	0.612324	Bacteria	Firmicutes	Clostridia	Clostridiales	Veillonellaceae	Selenomonas	sp._oral_taxon_388
HOT_521_3628	2.37623	0.386794	0.461509	0.838107	0.401971	0.619046	Bacteria	Firmicutes	Clostridia	Clostridiales	Veillonellaceae	Mitsuokella	sp._oral_taxon_521
HOT_313FM005	14.147	0.203823	0.243626	0.836624	0.402804	0.619046	Bacteria	Bacteroidetes	Bacteroides	Bacteroidales	Prevotellaceae	Prevotella	sp._oral_taxon_313
HOT_192C3KA	0.184396	0.455828	0.543074	0.839347	0.401275	0.619046	Bacteria	Actinobacteria	Actinobacteria	Actinomycetales	Propionibacteriaceae	Propionibacterium	sp._oral_taxon_192
HOT_129FNA3	0.269724	-0.475883	0.574329	-0.82859	0.407337	0.623823	Bacteria	Firmicutes	Clostridia	Clostridiales	Veillonellaceae	Veillonellaceae_[G-1]	sp._oral_taxon_129
HOT_728_8314	20.0404	0.143421	0.176079	0.814529	0.415342	0.632354	Bacteria	Firmicutes	Bacilli	Lactobacillales	Streptococcaceae	Streptococcus	peroris_oral_taxon_728
HOT_136DO042	2.72915	-0.32326	0.397953	-0.812305	0.416616	0.632354	Bacteria	Firmicutes	Clostridia	Clostridiales	Veillonellaceae	Selenomonas	sp._oral_taxon_136
HOT_863_0168	1.83212	0.27582	0.340006	0.811223	0.417238	0.632354	Bacteria	Bacteroidetes	Flavobacteria	Flavobacteriales	Flavobacteriaceae	Capnocytophaga	sp._oral_taxon_863
HOT_677_3929	798.149	0.0728254	0.0906738	0.803158	0.421883	0.637189	Bacteria	Firmicutes	Bacilli	Lactobacillales	Streptococcaceae	Streptococcus	mitis_oral_taxon_677
HOT_299BI027	5.13184	0.16713	0.210685	0.793268	0.427622	0.641433	Bacteria	Bacteroidetes	Bacteroides	Bacteroidales	Prevotellaceae	Prevotella	sp._oral_taxon_299
HOT_671_2451	2.64157	0.1654	0.207868	0.795697	0.426208	0.641433	Bacteria	Actinobacteria	Actinobacteria	Actinomycetales	Actinomycetaceae	Actinomyces	meyeri_oral_taxon_671
HOT_107C27KA	1.41544	0.247892	0.315328	0.786142	0.431784	0.645466	Bacteria	Firmicutes	Clostridia	Clostridiales	Lachnospiraceae_[XIVa]	Lachnoanaerobaculum	umeaense_oral_taxon_107
HOT_613_6495	0.243867	0.315533	0.406652	0.775928	0.437792	0.65222	Bacteria	Bacteroidetes	Bacteroides	Bacteroidales	Porphyromonadaceae	Tannerella	forsythia_oral_taxon_613
HOT_198H6-M4	0.11036	0.655046	0.847466	0.772947	0.439554	0.652626	Bacteria	Actinobacteria	Actinobacteria	Bifidobacteriales	Bifidobacteriaceae	Alloscardovia	omnicolens_oral_taxon_198
HOT_486GK051	3.70914	-0.0852655	0.110844	-0.76924	0.441751	0.653672	Bacteria	Firmicutes	Bacilli	Lactobacillales	Streptococcaceae	Streptococcus	sp._oral_taxon_486
HOT_100EI074	0.241105	0.258369	0.343367	0.752458	0.451776	0.662342	Bacteria	Firmicutes	Clostridia	Clostridiales	Lachnospiraceae_[XIVa]	Lachnospiraceae_[G-3]	sp._oral_taxon_100
HOT_693_3963	0.545214	0.297704	0.393356	0.75683	0.449151	0.662342	Bacteria	Bacteroidetes	Bacteroides	Bacteroidales	Prevotellaceae	Prevotella	nigrescens_oral_taxon_693
HOT_795_8825	0.271117	0.284557	0.37848	0.75184	0.452147	0.662342	Bacteria	Bacteroidetes	Bacteroides	Bacteroidales	Prevotellaceae	Prevotella	shahii_oral_taxon_795
HOT_351CW040	0.618587	-0.213541	0.290414	-0.735299	0.462157	0.672508	Bacteria	TM7	TM7_[C-1]	TM7_[O-1]	TM7_[F-1]	TM7_[G-3]	sp._oral_taxon_351
HOT_850F0333	27.4626	0.221873	0.301397	0.736148	0.461641	0.672508	Bacteria	Actinobacteria	Actinobacteria	Actinomycetales	Actinomycetaceae	Actinomyces	cardiffensis_oral_taxon_850
HOT_478GI064	0.399185	0.370237	0.513321	0.72126	0.47075	0.676028	Bacteria	Firmicutes	Clostridia	Clostridiales	Veillonellaceae	Selenomonas	sp._oral_taxon_478
HOT_458JM053	11.8441	0.164789	0.226409	0.727838	0.466713	0.676028	Bacteria	Proteobacteria	Gammaproteobacteria	Pasteurellales	Pasteurellaceae	Aggregatibacter	sp._oral_taxon_458
HOT_302F0020	0.665112	-0.334926	0.462759	-0.723759	0.469214	0.676028	Bacteria	Bacteroidetes	Bacteroides	Bacteroidales	Prevotellaceae	Alloprevotella	rava_oral_taxon_302
HOT_239AF026	0.141476	0.510704	0.705451	0.72394	0.469103	0.676028	Bacteria	Spirochaetes	Spirochaetes	Spirochaetales	Spirochaetaceae	Treponema	sp._oral_taxon_239
HOT_767_2856	509.765	0.0899887	0.125919	0.714654	0.474823	0.679648	Bacteria	Firmicutes	Bacilli	Lactobacillales	Streptococcaceae	Streptococcus	sinensis_oral_taxon_767
HOT_653_3040	0.505296	0.243149	0.342628	0.709658	0.477916	0.681848	Bacteria	Spirochaetes	Spirochaetes	Spirochaetales	Spirochaetaceae	Treponema	lecithinolyticum_oral_taxon_653
HOT_161_X042	26.9093	-0.155523	0.225644	-0.68924	0.490672	0.689844	Bacteria	Firmicutes	Clostridia	Clostridiales	Veillonellaceae	Veillonella	parvula_oral_taxon_161
HOT_494IR009	0.953989	-0.257943	0.375567	-0.68681	0.492202	0.689844	Bacteria	Firmicutes	Clostridia	Clostridiales	Lachnospiraceae_[XIVa]	Lachnoanaerobaculum	saburreum_oral_taxon_494
HOT_910-Wade	0.505821	0.269175	0.388609	0.692663	0.488521	0.689844	Bacteria	Firmicutes	Clostridia	Clostridiales	Lachnospiraceae_[XIVa]	Moryella	sp._oral_taxon_910
HOT_014AP085	53.5467	-0.152517	0.222461	-0.685591	0.492971	0.689844	Bacteria	Proteobacteria	Betaproteobacteria	Neisseriales	Neisseriaceae	Neisseria	oralis_oral_taxon_014
HOT_874_4Y03	0.175214	-0.247224	0.357343	-0.691841	0.489037	0.689844	Bacteria	SR1	SR1_[C-1]	SR1_[O-1]	SR1_[F-1]	SR1_[G-1]	sp._oral_taxon_874
HOT_449IP081	0.35538	-0.381358	0.548055	-0.69584	0.486529	0.689844	Bacteria	Actinobacteria	Actinobacteria	Actinomycetales	Actinomycetaceae	Actinomyces	sp._oral_taxon_449
HOT_419_8618	6.47396	-0.15239	0.224524	-0.678726	0.497312	0.693702	Bacteria	Firmicutes	Clostridia	Clostridiales	Lachnospiraceae_[XIVa]	Moryella	sp._oral_taxon_419
HOT_569_3729	0.449384	0.358307	0.533533	0.671573	0.501855	0.69561	Bacteria	Firmicutes	Erysipelotrichi	Erysipelotrichi_[O-1]	Erysipelotrichi_[F-1]	Lactobacillus_[XVII]	catenaformis_oral_taxon_569
HOT_503_3613	0.181144	-0.455585	0.676675	-0.673271	0.500775	0.69561	Bacteria	Bacteroidetes	Bacteroidetes_[C-1]	Bacteroidetes_[O-1]	Bacteroidetes_[F-1]	Bacteroidetes_[G-3]	sp._oral_taxon_503
HOT_015AP060	1.34256	-0.187649	0.283517	-0.661862	0.50806	0.701988	Bacteria	Proteobacteria	Betaproteobacteria	Neisseriales	Neisseriaceae	Neisseria	sp._oral_taxon_015
HOT_326BB167	0.811964	0.304003	0.467638	0.650082	0.515639	0.71022	Bacteria	Bacteroidetes	Flavobacteria	Flavobacteriales	Flavobacteriaceae	Capnocytophaga	sp._oral_taxon_326
HOT_355_F061	0.542806	0.220531	0.34185	0.645111	0.518855	0.712409	Bacteria	TM7	TM7_[C-1]	TM7_[O-1]	TM7_[F-1]	TM7_[G-4]	sp._oral_taxon_355
HOT_046_3366	276.172	-0.100279	0.157615	-0.636227	0.524628	0.716015	Bacteria	Firmicutes	Bacilli	Bacillales	Staphylococcaceae	Gemella	morbillorum_oral_taxon_046
HOT_887_5167	192.019	-0.119356	0.187655	-0.636039	0.524751	0.716015	Bacteria	Firmicutes	Clostridia	Clostridiales	Veillonellaceae	Veillonella	denticariosi_oral_taxon_887
HOT_088CH017	2.34126	0.203361	0.325593	0.624586	0.532243	0.720608	Bacteria	Firmicutes	Clostridia	Clostridiales	Lachnospiraceae_[XIVa]	Lachnospiraceae_[G-2]	sp._oral_taxon_088
HOT_311_F045	1.5308	0.184547	0.298603	0.618035	0.536552	0.720608	Bacteria	Bacteroidetes	Bacteroides	Bacteroidales	Prevotellaceae	Prevotella	oris_oral_taxon_311
HOT_301BS041	0.84974	0.225102	0.365509	0.615859	0.537988	0.720608	Bacteria	Bacteroidetes	Bacteroides	Bacteroidales	Prevotellaceae	Prevotella	sp._oral_taxon_301
HOT_602_1240	0.181327	-0.255493	0.413612	-0.617711	0.536766	0.720608	Bacteria	Actinobacteria	Actinobacteria	Coriobacteriales	Coriobacteriaceae	Slackia	exigua_oral_taxon_602
HOT_587_9055	64.4812	-0.0831223	0.133003	-0.624968	0.531992	0.720608	Bacteria	Actinobacteria	Actinobacteria	Actinomycetales	Micrococcaceae	Rothia	dentocariosa_oral_taxon_587
HOT_604_8293	8.05634	0.5059	0.820255	0.61676	0.537393	0.720608	Bacteria	Firmicutes	Bacilli	Lactobacillales	Enterococcaceae	Enterococcus	faecalis_oral_taxon_604
HOT_593_7874	15.5627	0.118583	0.195234	0.607389	0.543593	0.721654	Bacteria	Firmicutes	Clostridia	Clostridiales	Peptostreptococcaceae_[XI]	Mogibacterium	diversum_oral_taxon_593
HOT_901-Wade	1.1494	0.213674	0.349611	0.611175	0.541084	0.721654	Bacteria	Bacteroidetes	Flavobacteria	Flavobacteriales	Flavobacteriaceae	Capnocytophaga	sp._oral_taxon_901
HOT_714_3106	11.0284	-0.220234	0.362699	-0.60721	0.543712	0.721654	Bacteria	Bacteroidetes	Bacteroides	Bacteroidales	Prevotellaceae	Prevotella	pallens_oral_taxon_714
HOT_167_1224	0.110976	-0.355479	0.602845	-0.58967	0.555412	0.734073	Bacteria	Firmicutes	Clostridia	Clostridiales	Peptococcaceae	Peptococcus	sp._oral_taxon_167
HOT_913-Wade	0.108501	-0.315915	0.537118	-0.588166	0.556421	0.734073	Bacteria	Bacteroidetes	Bacteroides	Bacteroidales	Prevotellaceae	Alloprevotella	sp._oral_taxon_913
HOT_125AH132	3.60223	0.197471	0.350197	0.563886	0.572832	0.753454	Bacteria	Firmicutes	Clostridia	Clostridiales	Veillonellaceae	Selenomonas	flueggei_oral_taxon_125
HOT_289_4315	2.62166	0.16468	0.294388	0.559397	0.575891	0.75521	Bacteria	Bacteroidetes	Bacteroides	Bacteroidales	Prevotellaceae	Prevotella	maculosa_oral_taxon_289
HOT_452JV001	0.483322	0.254593	0.45833	0.55548	0.578566	0.756454	Bacteria	Synergistetes	Synergistetes_[C-1]	Synergistetes_[O-1]	Synergistetes_[F-2]	Fretibacterium	sp._oral_taxon_452
HOT_600_5635	0.121686	-0.380435	0.692634	-0.549258	0.582829	0.757504	Bacteria	Bacteroidetes	Bacteroides	Bacteroidales	Prevotellaceae	Prevotella	enoeca_oral_taxon_600
HOT_534_2027	349.571	0.0447532	0.0813754	0.54996	0.582347	0.757504	Bacteria	Firmicutes	Bacilli	Lactobacillales	Carnobacteriaceae	Granulicatella	adiacens_[para-adiacens]_oral_taxon_534
HOT_219EI022	16.2911	-0.0955715	0.179572	-0.532218	0.594575	0.769315	Bacteria	Fusobacteria	Fusobacteria	Fusobacteriales	Leptotrichiaceae	Leptotrichia	sp._oral_taxon_219
HOT_879F0557	1.58778	-0.205234	0.388367	-0.528453	0.597185	0.769315	Bacteria	Fusobacteria	Fusobacteria	Fusobacteriales	Leptotrichiaceae	Leptotrichia	sp._oral_taxon_879
HOT_352DR034	1.94401	-0.150986	0.284445	-0.530811	0.59555	0.769315	Bacteria	TM7	TM7_[C-1]	TM7_[O-1]	TM7_[F-1]	TM7_[G-1]	sp._oral_taxon_352
HOT_058CH016	1.41284	-0.0756257	0.144117	-0.524754	0.599754	0.770359	Bacteria	Firmicutes	Bacilli	Lactobacillales	Streptococcaceae	Streptococcus	sp._oral_taxon_058
HOT_754_5583	0.268437	0.26486	0.508403	0.520965	0.602391	0.771483	Bacteria	Tenericutes	Mollicutes	Mycoplasmatales	Mycoplasmataceae	Mycoplasma	salivarium_oral_taxon_754
HOT_576_4676	74.3612	-0.0926125	0.182931	-0.50627	0.612667	0.782357	Bacteria	Firmicutes	Bacilli	Lactobacillales	Streptococcaceae	Streptococcus	constellatus_oral_taxon_576
HOT_755_8839	153.395	-0.0938932	0.187632	-0.500412	0.616785	0.785325	Bacteria	Firmicutes	Bacilli	Lactobacillales	Streptococcaceae	Streptococcus	salivarius_oral_taxon_755
HOT_878F0545	0.121668	0.390567	0.788104	0.495578	0.620192	0.787375	Bacteria	Bacteroidetes	Flavobacteria	Flavobacteriales	Flavobacteriaceae	Capnocytophaga	sp._oral_taxon_878
HOT_457JN088	0.970334	-0.14898	0.30237	-0.492708	0.622219	0.787664	Bacteria	Firmicutes	Clostridia	Clostridiales	Lachnospiraceae_[XIVa]	Oribacterium	sinus_oral_taxon_457
HOT_498IK040	10.3977	0.139693	0.28827	0.484591	0.627967	0.788107	Bacteria	Fusobacteria	Fusobacteria	Fusobacteriales	Leptotrichiaceae	Leptotrichia	sp._oral_taxon_498
HOT_540_4696	6.71476	-0.104979	0.215523	-0.487089	0.626195	0.788107	Bacteria	Proteobacteria	Gammaproteobacteria	Cardiobacteriales	Cardiobacteriaceae	Cardiobacterium	valvulum_oral_taxon_540
HOT_912Wade2	1.00557	-0.158797	0.326938	-0.485711	0.627172	0.788107	Bacteria	Bacteroidetes	Bacteroides	Bacteroidales	Prevotellaceae	Alloprevotella	sp._oral_taxon_912
HOT_161BU083	305.629	-0.0797258	0.167683	-0.475454	0.634463	0.79077	Bacteria	Firmicutes	Clostridia	Clostridiales	Veillonellaceae	Veillonella	parvula_oral_taxon_161
HOT_172CT068	9.46584	-0.10874	0.229413	-0.473994	0.635504	0.79077	Bacteria	Actinobacteria	Actinobacteria	Actinomycetales	Actinomycetaceae	Actinomyces	sp._oral_taxon_172
HOT_803_6902	0.260776	-0.29797	0.627513	-0.474842	0.6349	0.79077	Bacteria	Firmicutes	Bacilli	Lactobacillales	Enterococcaceae	Enterococcus	italicus_oral_taxon_803
HOT_398_5045	340.546	0.0470532	0.100995	0.465896	0.64129	0.791225	Bacteria	Firmicutes	Bacilli	Lactobacillales	Streptococcaceae	Streptococcus	mitis_bv_2_oral_taxon_398
HOT_132CS015	1.94951	-0.175445	0.374759	-0.468153	0.639675	0.791225	Bacteria	Firmicutes	Clostridia	Clostridiales	Veillonellaceae	Veillonellaceae_[G-1]	sp._oral_taxon_132
HOT_633_4697	6.26872	-0.107832	0.23075	-0.467313	0.640276	0.791225	Bacteria	Proteobacteria	Gammaproteobacteria	Cardiobacteriales	Cardiobacteriaceae	Cardiobacterium	hominis_oral_taxon_633
HOT_347BE109	1.51235	-0.130573	0.286035	-0.456493	0.648036	0.797302	Bacteria	TM7	TM7_[C-1]	TM7_[O-1]	TM7_[F-1]	TM7_[G-1]	sp._oral_taxon_347
HOT_325_1347	18.1765	0.0937817	0.208268	0.450292	0.6525	0.800546	Bacteria	Bacteroidetes	Flavobacteria	Flavobacteriales	Flavobacteriaceae	Capnocytophaga	granulosa_oral_taxon_325
HOT_055AA007	4.4791	-0.0910258	0.206053	-0.441758	0.658664	0.801375	Bacteria	Firmicutes	Bacilli	Lactobacillales	Streptococcaceae	Streptococcus	sp._oral_taxon_055
HOT_083BR088	0.118881	-0.339334	0.765092	-0.44352	0.65739	0.801375	Bacteria	Firmicutes	Clostridia	Clostridiales	Lachnospiraceae_[XIVa]	Lachnoanaerobaculum	sp._oral_taxon_083
HOT_700_4635	0.414843	0.247694	0.556558	0.445047	0.656286	0.801375	Bacteria	Bacteroidetes	Flavobacteria	Flavobacteriales	Flavobacteriaceae	Capnocytophaga	ochracea_oral_taxon_700
HOT_764_9292	118.024	-0.0964018	0.220189	-0.437814	0.661521	0.802621	Bacteria	Proteobacteria	Betaproteobacteria	Neisseriales	Neisseriaceae	Neisseria	sicca_oral_taxon_764
HOT_286BU063	1.02219	0.106156	0.2534	0.418926	0.67527	0.81704	Bacteria	Bacteroidetes	Bacteroides	Bacteroidales	Porphyromonadaceae	Tannerella	sp._oral_taxon_286
HOT_575_6977	0.312681	0.194302	0.467233	0.415857	0.677514	0.817497	Bacteria	Proteobacteria	Epsilonproteobacteria	Campylobacterales	Campylobacteraceae	Campylobacter	concisus_oral_taxon_575
HOT_734_3930	3.40015	0.0483792	0.117681	0.411104	0.680996	0.819441	Bacteria	Firmicutes	Bacilli	Lactobacillales	Streptococcaceae	Streptococcus	pneumoniae_oral_taxon_734
HOT_892F0426	2.30014	-0.110643	0.272512	-0.406012	0.684734	0.821681	Bacteria	Firmicutes	Clostridia	Clostridiales	Veillonellaceae	Selenomonas	sp._oral_taxon_892
HOT_382_1251	0.136984	0.366575	0.923028	0.397144	0.691262	0.824993	Bacteria	Firmicutes	Clostridia	Clostridiales	Peptostreptococcaceae_[XI]	Peptostreptococcaceae_[XI][G-3]	sp._oral_taxon_382
HOT_029_3309	0.567971	0.205908	0.517521	0.397873	0.690723	0.824993	Bacteria	Spirochaetes	Spirochaetes	Spirochaetales	Spirochaetaceae	Treponema	vincentii_oral_taxon_029
HOT_176EP011	1.05526	-0.091146	0.241493	-0.377427	0.705856	0.840122	Bacteria	Actinobacteria	Actinobacteria	Actinomycetales	Actinomycetaceae	Actinomyces	naeslundii_oral_taxon_176
HOT_380_8853	0.567753	-0.157286	0.424969	-0.370113	0.711299	0.843035	Bacteria	Bacteroidetes	Flavobacteria	Flavobacteriales	Flavobacteriaceae	Capnocytophaga	sp._oral_taxon_380
HOT_177EP053	1.72915	-0.0967725	0.26228	-0.368966	0.712153	0.843035	Bacteria	Actinobacteria	Actinobacteria	Actinomycetales	Actinomycetaceae	Actinomyces	sp._oral_taxon_177
HOT_739_5953	17.0779	-0.0497581	0.139156	-0.35757	0.720665	0.850812	Bacteria	Actinobacteria	Actinobacteria	Actinomycetales	Propionibacteriaceae	Propionibacterium	propionicum_oral_taxon_739
HOT_524_3631	49.4466	0.0980586	0.277028	0.353967	0.723364	0.851703	Bacteria	Firmicutes	Clostridia	Clostridiales	Veillonellaceae	Veillonella	atypica_oral_taxon_524
HOT_577M-D25	0.303665	0.161254	0.470394	0.342807	0.731744	0.85926	Bacteria	Proteobacteria	Betaproteobacteria	Neisseriales	Neisseriaceae	Eikenella	corrodens_oral_taxon_577
HOT_071_7062	0.20613	-0.0907724	0.270723	-0.335296	0.737402	0.861397	Bacteria	Firmicutes	Bacilli	Lactobacillales	Streptococcaceae	Streptococcus	sp._oral_taxon_071
HOT_151_K168	2.73399	0.119137	0.355453	0.33517	0.737497	0.861397	Bacteria	Firmicutes	Clostridia	Clostridiales	Veillonellaceae	Selenomonas	sputigena_oral_taxon_151
HOT_350BU080	4.39865	-0.124411	0.374471	-0.332231	0.739715	0.861689	Bacteria	TM7	TM7_[C-1]	TM7_[O-1]	TM7_[F-1]	TM7_[G-2]	sp._oral_taxon_350
HOT_332DS022	3.6728	0.0842447	0.262496	0.320937	0.748258	0.867158	Bacteria	Bacteroidetes	Flavobacteria	Flavobacteriales	Flavobacteriaceae	Capnocytophaga	sp._oral_taxon_332
HOT_302BU035	0.178444	0.166008	0.517497	0.32079	0.74837	0.867158	Bacteria	Bacteroidetes	Bacteroides	Bacteroidales	Prevotellaceae	Alloprevotella	rava_oral_taxon_302
HOT_411_8634	0.330467	-0.0887596	0.28744	-0.308793	0.757479	0.872551	Bacteria	Firmicutes	Bacilli	Lactobacillales	Streptococcaceae	Streptococcus	parasanguinis_II_oral_taxon_411
HOT_065FN042	7.4288	-0.081655	0.26921	-0.303314	0.761651	0.872551	Bacteria	Firmicutes	Bacilli	Lactobacillales	Streptococcaceae	Streptococcus	sp._oral_taxon_065
HOT_635_7152	5.08238	-0.0773274	0.254003	-0.304435	0.760796	0.872551	Bacteria	Firmicutes	Clostridia	Clostridiales	Lachnospiraceae_[XIVa]	Johnsonella	ignava_oral_taxon_635
HOT_296AU069	3.83	-0.14823	0.490783	-0.302027	0.762631	0.872551	Bacteria	Bacteroidetes	Bacteroides	Bacteroidales	Prevotellaceae	Prevotella	sp._oral_taxon_296
HOT_543_4678	142.784	-0.071232	0.236208	-0.301565	0.762984	0.872551	Bacteria	Firmicutes	Bacilli	Lactobacillales	Streptococcaceae	Streptococcus	anginosus_oral_taxon_543
HOT_226_G054	0.255791	0.133493	0.455609	0.292998	0.769524	0.877738	Bacteria	Spirochaetes	Spirochaetes	Spirochaetales	Spirochaetaceae	Treponema	sp._oral_taxon_226
HOT_225_FEA2	12.1303	0.0632451	0.220009	0.287466	0.773755	0.879862	Bacteria	Fusobacteria	Fusobacteria	Fusobacteriales	Leptotrichiaceae	Leptotrichia	sp._oral_taxon_225
HOT_476_9291	25.0673	0.0712841	0.249844	0.285314	0.775403	0.879862	Bacteria	Proteobacteria	Betaproteobacteria	Neisseriales	Neisseriaceae	Neisseria	subflava_oral_taxon_476
HOT_130CI002	0.223443	0.118976	0.430792	0.276179	0.78241	0.885519	Bacteria	Firmicutes	Clostridia	Clostridiales	Veillonellaceae	Selenomonas	noxia_oral_taxon_130
HOT_175EP005	0.115718	0.110906	0.405951	0.2732	0.784699	0.88582	Bacteria	Actinobacteria	Actinobacteria	Actinomycetales	Actinomycetaceae	Actinomyces	sp._oral_taxon_175
HOT_900-Wade	0.139645	-0.211485	0.808514	-0.261573	0.793651	0.893622	Bacteria	Bacteroidetes	Flavobacteria	Flavobacteriales	Flavobacteriaceae	Bergeyella	sp._oral_taxon_900
HOT_718_3530	121.781	0.0464285	0.180784	0.256818	0.797319	0.895451	Bacteria	Proteobacteria	Gammaproteobacteria	Pasteurellales	Pasteurellaceae	Haemophilus	parainfluenzae_oral_taxon_718
HOT_626_4326	1151.34	-0.0111127	0.0450082	-0.246905	0.804982	0.89625	Bacteria	Firmicutes	Bacilli	Bacillales	Staphylococcaceae	Gemella	haemolysans_oral_taxon_626
HOT_847F0260	3.03567	-0.097425	0.395813	-0.246139	0.805575	0.89625	Bacteria	Fusobacteria	Fusobacteria	Fusobacteriales	Leptotrichiaceae	Leptotrichia	sp._oral_taxon_847
HOT_012DE012	2.62602	0.0672476	0.274132	0.245311	0.806216	0.89625	Bacteria	Proteobacteria	Betaproteobacteria	Neisseriales	Neisseriaceae	Kingella	sp._oral_taxon_012
HOT_325AH015	3.94746	0.0685203	0.278755	0.245808	0.805831	0.89625	Bacteria	Bacteroidetes	Flavobacteria	Flavobacteriales	Flavobacteriaceae	Capnocytophaga	granulosa_oral_taxon_325
HOT_758_3928	865.602	-0.0249363	0.102936	-0.242251	0.808586	0.896609	Bacteria	Firmicutes	Bacilli	Lactobacillales	Streptococcaceae	Streptococcus	sanguinis_oral_taxon_758
HOT_337_7608	6.25454	-0.0511262	0.22268	-0.229595	0.818407	0.905208	Bacteria	Bacteroidetes	Flavobacteria	Flavobacteriales	Flavobacteriaceae	Capnocytophaga	gingivalis_oral_taxon_337
HOT_582_6166	22.3269	0.042221	0.186159	0.226801	0.820578	0.905323	Bacteria	Proteobacteria	Betaproteobacteria	Neisseriales	Neisseriaceae	Kingella	denitrificans_oral_taxon_582
HOT_139DY027	5.61977	0.0599709	0.27815	0.215606	0.829295	0.912641	Bacteria	Firmicutes	Clostridia	Clostridiales	Veillonellaceae	Selenomonas	dianae_oral_taxon_139
HOT_067FO042	0.212794	-0.0643626	0.311205	-0.206817	0.836153	0.917882	Bacteria	Firmicutes	Bacilli	Lactobacillales	Streptococcaceae	Streptococcus	sp._oral_taxon_067
HOT_110AJ062	3.04046	0.0763796	0.387774	0.196969	0.843852	0.921713	Bacteria	Firmicutes	Clostridia	Clostridiales	Peptostreptococcaceae_[XIII]	Parvimonas	sp._oral_taxon_110
HOT_110HE064	34.0435	-0.0453258	0.227184	-0.199512	0.841863	0.921713	Bacteria	Firmicutes	Clostridia	Clostridiales	Peptostreptococcaceae_[XIII]	Parvimonas	sp_oral_taxon_110
HOT_363_W028	0.410443	-0.106158	0.55573	-0.191024	0.848507	0.924493	Bacteria	Synergistetes	Synergistetes_[C-1]	Synergistetes_[O-1]	Synergistetes_[F-2]	Fretibacterium	fastidiosum_oral_taxon_363
HOT_807F0004	4.47184	0.0492167	0.264371	0.186165	0.852315	0.926338	Bacteria	Actinobacteria	Actinobacteria	Coriobacteriales	Coriobacteriaceae	Olsenella	sp._oral_taxon_807
HOT_736Dpneu	1.28866	0.0682396	0.390405	0.174792	0.861243	0.933724	Bacteria	Firmicutes	Clostridia	Clostridiales	Veillonellaceae	Dialister	pneumosintes_oral_taxon_736
HOT_217DT031	0.128095	0.0672843	0.392735	0.171322	0.86397	0.934368	Bacteria	Fusobacteria	Fusobacteria	Fusobacteriales	Leptotrichiaceae	Leptotrichia	sp._oral_taxon_217
HOT_708_7295	0.500227	-0.0978034	0.673392	-0.14524	0.884521	0.954237	Bacteria	Actinobacteria	Actinobacteria	Actinomycetales	Actinomycetaceae	Actinomyces	oricola_oral_taxon_708
HOT_864F0512	1.0762	0.0479032	0.350389	0.136714	0.891257	0.959141	Bacteria	Bacteroidetes	Flavobacteria	Flavobacteriales	Flavobacteriaceae	Capnocytophaga	sp._oral_taxon_864
HOT_007_3452	0.11094	0.101317	0.819935	0.123567	0.901658	0.96131	Bacteria	Proteobacteria	Alphaproteobacteria	Sphingomonadales	Sphingomonadaceae	Sphingomonas	sp._oral_taxon_007
HOT_912-Wade	0.426398	0.0501321	0.407343	0.123071	0.902051	0.96131	Bacteria	Bacteroidetes	Bacteroides	Bacteroidales	Prevotellaceae	Alloprevotella	sp._oral_taxon_912
HOT_279DP023	88.3872	-0.0210673	0.165892	-0.126994	0.898945	0.96131	Bacteria	Bacteroidetes	Bacteroides	Bacteroidales	Porphyromonadaceae	Porphyromonas	sp._oral_taxon_279
HOT_785F0120	1.08769	0.104722	0.819935	0.12772	0.898371	0.96131	Bacteria	Bacteroidetes	Bacteroides	Bacteroidales	Porphyromonadaceae	Porphyromonas	uenonis_oral_taxon_785
HOT_757C24KA	13.4245	-0.015569	0.133664	-0.116479	0.907273	0.964528	Bacteria	Firmicutes	Bacilli	Bacillales	Staphylococcaceae	Gemella	sanguinis_oral_taxon_757
HOT_158BI029	2.82169	-0.0279574	0.246364	-0.11348	0.90965	0.964714	Bacteria	Firmicutes	Clostridia	Clostridiales	Veillonellaceae	Veillonella	rogosae_oral_taxon_158
HOT_555_5050	0.139397	0.0756964	0.747921	0.101209	0.919384	0.968016	Bacteria	Firmicutes	Bacilli	Bacillales	Staphylococcaceae	Gemella	bergeri_oral_taxon_555
HOT_095EH006	0.61337	-0.0491851	0.508755	-0.0966773	0.922983	0.968016	Bacteria	Firmicutes	Clostridia	Clostridiales	Lachnospiraceae_[XIVa]	Shuttleworthia	satelles_oral_taxon_095
HOT_345_X112	0.142697	0.0424921	0.433138	0.098103	0.921851	0.968016	Bacteria	SR1	SR1_[C-1]	SR1_[O-1]	SR1_[F-1]	SR1_[G-1]	sp._oral_taxon_345
HOT_191FMA5B	0.335188	-0.0805901	0.842732	-0.0956296	0.923815	0.968016	Bacteria	Actinobacteria	Actinobacteria	Actinomycetales	Propionibacteriaceae	Propionibacterium	acidifaciens_oral_taxon_191
HOT_448IP073	8.14765	-0.0359031	0.35475	-0.101207	0.919386	0.968016	Bacteria	Actinobacteria	Actinobacteria	Actinomycetales	Actinomycetaceae	Actinomyces	sp._oral_taxon_448
HOT_026CA004	0.152291	0.0653794	0.819943	0.0797365	0.936447	0.975049	Bacteria	Proteobacteria	Betaproteobacteria	Burkholderiales	Comomonadaceae	Leptothrix	sp._oral_taxon_026
HOT_676_8582	0.435076	0.0645965	0.819926	0.0787833	0.937205	0.975049	Bacteria	Proteobacteria	Gammaproteobacteria	Enterobacteriales	Enterobacteriaceae	Proteus	mirabilis_oral_taxon_676
HOT_412_8613	0.273003	0.0572119	0.694021	0.0824354	0.9343	0.975049	Bacteria	Bacteroidetes	Flavobacteria	Flavobacteriales	Flavobacteriaceae	Capnocytophaga	sp._oral_taxon_412
HOT_071-H6	1.96215	-0.00535244	0.119696	-0.044717	0.964333	0.983528	Bacteria	Firmicutes	Bacilli	Lactobacillales	Streptococcaceae	Streptococcus	sp._oral_taxon_071
HOT_200CZ006	9.68602	-0.0124174	0.197309	-0.0629339	0.949819	0.983528	Bacteria	Fusobacteria	Fusobacteria	Fusobacteriales	Fusobacteriaceae	Fusobacterium	nucleatum_ss_vincentii_oral_taxon_200
HOT_223F138	2.34086	-0.0136102	0.328137	-0.0414771	0.966916	0.983528	Bacteria	Fusobacteria	Fusobacteria	Fusobacteriales	Leptotrichiaceae	Leptotrichia	sp._oral_taxon_223
HOT_842_4321	0.135659	0.0323213	0.819923	0.03942	0.968556	0.983528	Bacteria	Proteobacteria	Epsilonproteobacteria	Campylobacterales	Campylobacteraceae	Bacteroides	ureolyticus_oral_taxon_842
HOT_627_1349	0.505546	-0.0293174	0.624203	-0.0469677	0.962539	0.983528	Bacteria	Bacteroidetes	Flavobacteria	Flavobacteriales	Flavobacteriaceae	Capnocytophaga	haemolytica_oral_taxon_627
HOT_775_7609	21.5709	-0.00978525	0.191815	-0.0510139	0.959314	0.983528	Bacteria	Bacteroidetes	Flavobacteria	Flavobacteriales	Flavobacteriaceae	Capnocytophaga	sputigena_oral_taxon_775
HOT_310DR022	17.8833	-0.0107786	0.285416	-0.0377646	0.969875	0.983528	Bacteria	Bacteroidetes	Bacteroides	Bacteroidales	Prevotellaceae	Prevotella	sp._oral_taxon_310
HOT_654_2375	0.217538	0.0512485	0.819923	0.062504	0.950162	0.983528	Bacteria	Actinobacteria	Actinobacteria	Coriobacteriales	Coriobacteriaceae	Eggerthella	lenta_oral_taxon_654
HOT_642m9087	0.169484	0.0238237	0.63463	0.0375394	0.970055	0.983528	Bacteria	Actinobacteria	Actinobacteria	Bifidobacteriales	Bifidobacteriaceae	Scardovia	inopinata_oral_taxon_642
HOT_835_1200	3.84806	-0.0367365	0.820057	-0.0447975	0.964269	0.983528	Bacteria	Actinobacteria	Actinobacteria	Actinomycetales	Corynebacteriaceae	Corynebacterium	mucifaciens_oral_taxon_835
HOT_819_2515	0.148683	0.0329629	0.676747	0.0487078	0.961152	0.983528	Bacteria	Firmicutes	Bacilli	Lactobacillales	Lactobacillaceae	Lactobacillus	johnsonii_oral_taxon_819
HOT_610_9280	0.134838	-0.016379	0.562914	-0.0290969	0.976787	0.986749	Bacteria	Proteobacteria	Betaproteobacteria	Neisseriales	Neisseriaceae	Neisseria	flavescens_oral_taxon_610
HOT_634_3890	0.224381	0.0210239	0.838227	0.0250814	0.97999	0.986749	Bacteria	Proteobacteria	Gammaproteobacteria	Enterobacteriales	Enterobacteriaceae	Enterobacter	hormaechei_oral_taxon_634
HOT_353EW055	1.77791	-0.00758603	0.300184	-0.0252712	0.979839	0.986749	Bacteria	TM7	TM7_[C-1]	TM7_[O-1]	TM7_[F-1]	TM7_[G-1]	sp._oral_taxon_353
HOT_368_1211	0.209852	-0.0155274	0.81995	-0.0189371	0.984891	0.989409	Bacteria	Actinobacteria	Actinobacteria	Actinomycetales	Dietziaceae	Dietzia	sp._oral_taxon_368
HOT_707_3932	955.38	0.000296687	0.0459579	0.00645564	0.994849	0.997126	Bacteria	Firmicutes	Bacilli	Lactobacillales	Streptococcaceae	Streptococcus	oralis_oral_taxon_707
HOT_184A43SC	0.27105	-0.000552822	0.819934	-0.000674227	0.999462	0.999462	Bacteria	Actinobacteria	Actinobacteria	Actinomycetales	Corynebacteriaceae	Corynebacterium	sp._oral_taxon_184
HOT_058BM035	0.042973	-0.114838	0.425048	-0.270176	0.787025	NA	Bacteria	Firmicutes	Bacilli	Lactobacillales	Streptococcaceae	Streptococcus	sp._oral_taxon_058
HOT_071_7064	0.0141027	0.058012	0.878779	0.0660143	0.947366	NA	Bacteria	Firmicutes	Bacilli	Lactobacillales	Streptococcaceae	Streptococcus	sp._oral_taxon_071
HOT_074-T4E3	0.0358168	-0.0960473	0.870518	-0.110334	0.912145	NA	Bacteria	Firmicutes	Bacilli	Lactobacillales	Streptococcaceae	Streptococcus	sp._oral_taxon_074
HOT_064EK048	0.00326779	0.0233346	0.819925	0.0284594	0.977296	NA	Bacteria	Firmicutes	Bacilli	Lactobacillales	Streptococcaceae	Streptococcus	sp._oral_taxon_064
HOT_073_4974	0.000288597	0.0322907	0.819922	0.0393826	0.968585	NA	Bacteria	Firmicutes	Bacilli	Lactobacillales	Streptococcaceae	Streptococcus	australis_oral_taxon_073
HOT_066FN051	0.00106067	0.0505072	0.819923	0.0616	0.950881	NA	Bacteria	Firmicutes	Bacilli	Lactobacillales	Streptococcaceae	Streptococcus	sp._oral_taxon_066
HOT_057BE024	0.0488006	-0.139812	0.677277	-0.206433	0.836453	NA	Bacteria	Firmicutes	Bacilli	Lactobacillales	Streptococcaceae	Streptococcus	sp._oral_taxon_057
HOT_537_5927	3197.46	-0.993065	0.775224	-1.281	NA	NA	Bacteria	Firmicutes	Bacilli	Lactobacillales	Streptococcaceae	Streptococcus	agalactiae_oral_taxon_537
HOT_804_8837	0.00432791	0.0182622	0.819926	0.022273	0.98223	NA	Bacteria	Firmicutes	Bacilli	Lactobacillales	Streptococcaceae	Lactococcus	lactis_oral_taxon_804
HOT_678_1058	0.181748	-0.40054	0.796953	-0.502589	NA	NA	Bacteria	Firmicutes	Erysipelotrichi	Erysipelotrichales	Erysipelotrichaceae	Solobacterium	moorei_oral_taxon_678
HOT_678_4915	41.9878	1.25518	0.22678	5.53479	NA	NA	Bacteria	Firmicutes	Erysipelotrichi	Erysipelotrichales	Erysipelotrichaceae	Solobacterium	moorei_oral_taxon_678
HOT_906-Wade	0.00326084	0.0621025	0.819926	0.0757416	0.939625	NA	Bacteria	Tenericutes	Mollicutes	Mollicutes_[O-2]	Mollicutes_[F-2]	Mollicutes_[G-2]	sp._oral_taxon_906
HOT_504_3614	0.00744877	0.03362	0.819934	0.0410033	0.967293	NA	Bacteria	Tenericutes	Mollicutes	Mollicutes_[O-1]	Mollicutes_[F-1]	Mollicutes_[G-1]	sp._oral_taxon_504
HOT_656_4581	0.00746045	0.0984194	0.819936	0.120033	0.904457	NA	Bacteria	Tenericutes	Mollicutes	Mycoplasmatales	Mycoplasmataceae	Mycoplasma	lipophilum_oral_taxon_656
HOT_704_6060	0.000428971	0.049586	0.819923	0.0604764	0.951776	NA	Bacteria	Tenericutes	Mollicutes	Mycoplasmatales	Mycoplasmataceae	Mycoplasma	orale_oral_taxon_704
HOT_435_1821	0.00330767	0.0540916	0.819928	0.0659712	0.947401	NA	Bacteria	Firmicutes	Clostridia	Clostridiales	Syntrophomonadaceae_[VIII]	Syntrophomonadaceae_[VIII][G-1]	sp._oral_taxon_435
HOT_155_8628	0.0167895	0.0403087	0.851933	0.0473144	0.962263	NA	Bacteria	Firmicutes	Clostridia	Clostridiales	Veillonellaceae	Veillonellaceae_[G-1]	sp._oral_taxon_155
HOT_145EW079	0.00688438	0.03512	0.819936	0.0428326	0.965835	NA	Bacteria	Firmicutes	Clostridia	Clostridiales	Veillonellaceae	Veillonellaceae_[G-1]	sp._oral_taxon_145
HOT_150_K024	0.0110925	0.00581633	0.819946	0.00709355	0.99434	NA	Bacteria	Firmicutes	Clostridia	Clostridiales	Veillonellaceae	Veillonellaceae_[G-1]	sp._oral_taxon_150
HOT_684_1878	0.000459918	0.0328721	0.819922	0.0400917	0.96802	NA	Bacteria	Firmicutes	Clostridia	Clostridiales	Veillonellaceae	Mitsuokella	multacida_oral_taxon_684
HOT_131_8627	3.73833	0.477851	0.60673	0.787583	NA	NA	Bacteria	Firmicutes	Clostridia	Clostridiales	Veillonellaceae	Mitsuokella	sp._oral_taxon_131
HOT_442_1820	0.735989	1.12074	0.566425	1.97863	NA	NA	Bacteria	Firmicutes	Clostridia	Clostridiales	Veillonellaceae	Selenomonas	sp._oral_taxon_442
HOT_143EW051	4.12852	-0.474644	0.366983	-1.29337	NA	NA	Bacteria	Firmicutes	Clostridia	Clostridiales	Veillonellaceae	Selenomonas	sp._oral_taxon_143
HOT_501JI021	0.000880416	0.0497479	0.819924	0.0606739	0.951619	NA	Bacteria	Firmicutes	Clostridia	Clostridiales	Veillonellaceae	Selenomonas	sp._oral_taxon_501
HOT_481IK004	2.69763	0.746248	0.302327	2.46835	NA	NA	Bacteria	Firmicutes	Clostridia	Clostridiales	Veillonellaceae	Selenomonas	sp._oral_taxon_481
HOT_146EW084	2.01654	-0.328266	0.380939	-0.861728	NA	NA	Bacteria	Firmicutes	Clostridia	Clostridiales	Veillonellaceae	Selenomonas	sp._oral_taxon_146
HOT_125Sflue	0.031832	0.125075	0.819953	0.152539	0.878762	NA	Bacteria	Firmicutes	Clostridia	Clostridiales	Veillonellaceae	Selenomonas	flueggei_oral_taxon_125
HOT_139_Z048	0.0481285	0.0127174	0.921037	0.0138077	0.988983	NA	Bacteria	Firmicutes	Clostridia	Clostridiales	Veillonellaceae	Selenomonas	dianae_oral_taxon_139
HOT_140EL028	0.010485	0.0311402	0.819945	0.0379784	0.969705	NA	Bacteria	Firmicutes	Clostridia	Clostridiales	Veillonellaceae	Selenomonas	sp._oral_taxon_140
HOT_133CS024	0.00285117	0.0634825	0.819925	0.0774248	0.938286	NA	Bacteria	Firmicutes	Clostridia	Clostridiales	Veillonellaceae	Selenomonas	sp._oral_taxon_133
HOT_780_7189	0.0198633	0.0521808	0.915313	0.0570088	0.954538	NA	Bacteria	Firmicutes	Clostridia	Clostridiales	Veillonellaceae	Veillonella	sp._oral_taxon_780
HOT_843_3837	8.44692	0.180124	0.820136	0.219627	NA	NA	Bacteria	Firmicutes	Clostridia	Clostridiales	Veillonellaceae	Dialister	micraerophilus_oral_taxon_843
HOT_502MD028	0.0304321	-0.082429	0.816412	-0.100965	0.919578	NA	Bacteria	Firmicutes	Clostridia	Clostridiales	Veillonellaceae	Dialister	sp._oral_taxon_502
HOT_841_6094	17.8076	0.383939	0.820291	0.468053	NA	NA	Bacteria	Firmicutes	Clostridia	Clostridiales	Veillonellaceae	Megasphaera	sp._oral_taxon_841
HOT_122_8622	3.11748	-0.856417	0.407866	-2.09975	NA	NA	Bacteria	Firmicutes	Clostridia	Clostridiales	Veillonellaceae	Megasphaera	micronuciformis_oral_taxon_122
HOT_123CS025	0.000842526	0.0623944	0.819926	0.0760975	0.939342	NA	Bacteria	Firmicutes	Clostridia	Clostridiales	Veillonellaceae	Megasphaera	sp._oral_taxon_123
HOT_168_I070	0.00431581	0.0449364	0.819931	0.0548051	0.956294	NA	Bacteria	Firmicutes	Clostridia	Clostridiales	Peptococcaceae	Peptococcus	sp._oral_taxon_168
HOT_876F0540	0.000810371	0.031414	0.819923	0.0383133	0.969438	NA	Bacteria	Firmicutes	Clostridia	Clostridiales	Clostridiales_[F-3]	Clostriales_[F-3][G-1]	sp._oral_taxon_876
HOT_655_9120	0.107497	0.00320528	0.81993	0.00390922	NA	NA	Bacteria	Firmicutes	Clostridia	Clostridiales	Eubacteriaceae_[XV]	Eubacterium	limosum_oral_taxon_655
HOT_402_7065	0.00844755	0.0728393	0.819955	0.0888333	0.929214	NA	Bacteria	Firmicutes	Clostridia	Clostridiales	Clostridiales_[F-1]	Clostridiales_[F-1][G-2]	sp._oral_taxon_402
HOT_094DA074	0.0476382	0.405795	0.864939	0.469161	0.638955	NA	Bacteria	Firmicutes	Clostridia	Clostridiales	Lachnospiraceae_[XIVa]	Butyrivibrio	sp._oral_taxon_094
HOT_089CK004	0.0157438	0.0425261	0.819962	0.0518635	0.958637	NA	Bacteria	Firmicutes	Clostridia	Clostridiales	Lachnospiraceae_[XIVa]	Lachnoanaerobaculum	sp._oral_taxon_089
HOT_083BS091	0.0294648	0.294134	0.820014	0.358693	0.719824	NA	Bacteria	Firmicutes	Clostridia	Clostridiales	Lachnospiraceae_[XIVa]	Lachnoanaerobaculum	sp._oral_taxon_083
HOT_095_9956	2.18372	0.0371894	0.432567	0.0859737	NA	NA	Bacteria	Firmicutes	Clostridia	Clostridiales	Lachnospiraceae_[XIVa]	Shuttleworthia	satelles_oral_taxon_095
HOT_373_1221	0.0504973	0.510066	0.719624	0.708794	0.478452	NA	Bacteria	Firmicutes	Clostridia	Clostridiales	Lachnospiraceae_[XIVa]	Moryella	sp._oral_taxon_373
HOT_097DO016	0.073989	-0.640858	0.566297	-1.13167	0.257775	NA	Bacteria	Firmicutes	Clostridia	Clostridiales	Lachnospiraceae_[XIVa]	Moryella	sp._oral_taxon_097
HOT_164BR063	0.0416175	0.342995	0.881766	0.388986	0.697286	NA	Bacteria	Firmicutes	Clostridia	Clostridiales	Lachnospiraceae_[XIVa]	Catonella	sp._oral_taxon_164
HOT_165_3629	0.100916	0.871993	0.665062	1.31114	0.189809	NA	Bacteria	Firmicutes	Clostridia	Clostridiales	Lachnospiraceae_[XIVa]	Catonella	morbi_oral_taxon_165
HOT_163AH153	0.00203017	0.0320726	0.819923	0.0391166	0.968797	NA	Bacteria	Firmicutes	Clostridia	Clostridiales	Lachnospiraceae_[XIVa]	Lachnospiraceae_[G-7]	sp._oral_taxon_163
HOT_455GI038	0.055044	-0.139319	0.920468	-0.151357	0.879694	NA	Bacteria	Firmicutes	Clostridia	Clostridiales	Lachnospiraceae_[XIVa]	Lachnospiraceae_[G-5]	sp._oral_taxon_455
HOT_080BB124	0.0247193	0.191149	0.917666	0.208299	0.834996	NA	Bacteria	Firmicutes	Clostridia	Clostridiales	Lachnospiraceae_[XIVa]	Lachnospiraceae_[G-5]	sp._oral_taxon_080
HOT_386_8859	0.0167754	0.160761	0.819958	0.19606	0.844563	NA	Bacteria	Firmicutes	Clostridia	Clostridiales	Peptostreptococcaceae_[XIII]	Peptoniphilus	sp._oral_taxon_386
HOT_113DA014	0.00392019	0.0266881	0.819923	0.0325495	0.974034	NA	Bacteria	Firmicutes	Clostridia	Clostridiales	Peptostreptococcaceae_[XIII]	Peptostreptococcaceae_[XIII][G-1]	sp._oral_taxon_113
HOT_788F0127	41.7033	0.489621	0.82167	0.595885	NA	NA	Bacteria	Firmicutes	Clostridia	Clostridiales	Peptostreptococcaceae_[XIII]	Anaerococcus	tetradius_oral_taxon_788
HOT_859_3373	0.932356	0.0452569	0.819934	0.0551958	NA	NA	Bacteria	Firmicutes	Clostridia	Clostridiales	Peptostreptococcaceae_[XIII]	Anaerococcus	lactolyticus_oral_taxon_859
HOT_662_4149	2.28646	0.0958559	0.820007	0.116897	NA	NA	Bacteria	Firmicutes	Clostridia	Clostridiales	Peptostreptococcaceae_[XIII]	Finegoldia	magna_oral_taxon_662
HOT_111_3523	111.442	0.897386	0.203899	4.40113	NA	NA	Bacteria	Firmicutes	Clostridia	Clostridiales	Peptostreptococcaceae_[XIII]	Parvimonas	micra_oral_taxon_111
HOT_110FJ023	2.74297	0.00117181	0.74659	0.00156955	NA	NA	Bacteria	Firmicutes	Clostridia	Clostridiales	Peptostreptococcaceae_[XIII]	Parvimonas	sp._oral_taxon_110
HOT_790EX153	0.0918262	0.63456	0.862286	0.735904	0.461789	NA	Bacteria	Firmicutes	Clostridia	Clostridiales	Peptostreptococcaceae_[XIII]	Peptostreptococcaceae_[XIII][G-2]	sp._oral_taxon_790
HOT_383_8856	0.375242	1.35106	0.553681	2.44014	NA	NA	Bacteria	Firmicutes	Clostridia	Clostridiales	Peptostreptococcaceae_[XI]	Peptostreptococcaceae_[XI][G-1]	sp._oral_taxon_383
HOT_105_3039	0.00758291	0.130505	0.819943	0.159163	0.87354	NA	Bacteria	Firmicutes	Clostridia	Clostridiales	Peptostreptococcaceae_[XI]	Eubacterium_[XI][G-1]	infirmum_oral_taxon_105
HOT_103_2604	0.00543339	0.0740369	0.819936	0.0902959	0.928052	NA	Bacteria	Firmicutes	Clostridia	Clostridiales	Peptostreptococcaceae_[XI]	Peptostreptococcaceae_[XI][G-4]	sp._oral_taxon_103
HOT_493JH012	0.0284563	0.0407717	0.908564	0.0448749	0.964207	NA	Bacteria	Firmicutes	Clostridia	Clostridiales	Peptostreptococcaceae_[XI]	Peptostreptococcaceae_[XI][G-5]	sp._oral_taxon_493
HOT_557_3038	28.0385	-0.772195	0.195454	-3.95077	NA	NA	Bacteria	Firmicutes	Clostridia	Clostridiales	Peptostreptococcaceae_[XI]	Eubacterium_[XI][G-3]	brachy_oral_taxon_557
HOT_742_1701	0.0426386	0.499635	0.87601	0.570353	0.568439	NA	Bacteria	Firmicutes	Clostridia	Clostridiales	Peptostreptococcaceae_[XI]	Mogibacterium	pumilum_oral_taxon_742
HOT_691_7875	0.0964896	0.730003	0.461165	1.58295	0.113432	NA	Bacteria	Firmicutes	Clostridia	Clostridiales	Peptostreptococcaceae_[XI]	Mogibacterium	neglectum_oral_taxon_691
HOT_377_4629	0.00153136	0.065342	0.819925	0.0796926	0.936482	NA	Bacteria	Firmicutes	Clostridia	Clostridiales	Peptostreptococcaceae_[XI]	Eubacterium_[XI][G-7]	yurii_oral_taxon_377
HOT_203FV003	0.0782466	0.180567	0.527359	0.342399	0.732051	NA	Bacteria	Fusobacteria	Fusobacteria	Fusobacteriales	Fusobacteriaceae	Fusobacterium	sp._oral_taxon_203
HOT_420_5404	0.0983412	1.04711	0.751791	1.39282	0.163673	NA	Bacteria	Fusobacteria	Fusobacteria	Fusobacteriales	Fusobacteriaceae	Fusobacterium	nucleatum_ss_animalis_oral_taxon_420
HOT_420_8616	0.0180293	0.261037	0.915552	0.285114	0.775557	NA	Bacteria	Fusobacteria	Fusobacteria	Fusobacteriales	Fusobacteriaceae	Fusobacterium	nucleatum_ss_animalis_oral_taxon_420
HOT_420_8617	0.00718896	0.071179	0.819938	0.0868103	0.930822	NA	Bacteria	Fusobacteria	Fusobacteria	Fusobacteriales	Fusobacteriaceae	Fusobacterium	nucleatum_ss_animalis_oral_taxon_420
HOT_202BS019	0.0469315	0.261495	0.788423	0.331669	0.740139	NA	Bacteria	Fusobacteria	Fusobacteria	Fusobacteriales	Fusobacteriaceae	Fusobacterium	nucleatum_ss_polymorphum_oral_taxon_202
HOT_201_5405	0.189423	0.556238	0.692662	0.803044	NA	NA	Bacteria	Fusobacteria	Fusobacteria	Fusobacteriales	Fusobacteriaceae	Fusobacterium	periodonticum_oral_taxon_201
HOT_860_9686	8.6818	0.0158759	0.820299	0.0193537	NA	NA	Bacteria	Fusobacteria	Fusobacteria	Fusobacteriales	Fusobacteriaceae	Fusobacterium	gonidiaformans_oral_taxon_860
HOT_837_7789	506.663	0.292916	0.823876	0.355535	NA	NA	Bacteria	Fusobacteria	Fusobacteria	Fusobacteriales	Leptotrichiaceae	Sneathia	sanguinegens_oral_taxon_837
HOT_844_8425	718.118	0.623384	0.922887	0.675472	NA	NA	Bacteria	Fusobacteria	Fusobacteria	Fusobacteriales	Leptotrichiaceae	Sneathia	amnionii_oral_taxon_844
HOT_218EI013	2.45051	1.48738	0.460495	3.22997	NA	NA	Bacteria	Fusobacteria	Fusobacteria	Fusobacteriales	Leptotrichiaceae	Leptotrichia	sp._oral_taxon_218
HOT_225HE052	0.0678766	0.116284	0.505526	0.230025	0.818072	NA	Bacteria	Fusobacteria	Fusobacteria	Fusobacteriales	Leptotrichiaceae	Leptotrichia	sp._oral_taxon_225
HOT_605_1630	0.00192029	0.0241397	0.819924	0.0294414	0.976513	NA	Bacteria	Proteobacteria	Deltaproteobacteria	Desulfovibrionales	Desulfovibrionaceae	Desulfovibrio	fairfieldensis_oral_taxon_605
HOT_044BB120	0.013176	0.0163039	0.819952	0.019884	0.984136	NA	Bacteria	Proteobacteria	Epsilonproteobacteria	Campylobacterales	Campylobacteraceae	Campylobacter	sp._oral_taxon_044
HOT_580_4313	0.0230973	0.0101219	0.888164	0.0113964	0.990907	NA	Bacteria	Proteobacteria	Epsilonproteobacteria	Campylobacterales	Campylobacteraceae	Campylobacter	curvus_oral_taxon_580
HOT_032AZ002	0.0465679	0.0663091	0.819941	0.0808706	0.935545	NA	Bacteria	Proteobacteria	Gammaproteobacteria	Pseudomonadales	Pseudomonadaceae	Pseudomonas	sp._oral_taxon_032
HOT_536_6651	0.0107128	-0.0466286	0.819972	-0.0568662	0.954652	NA	Bacteria	Proteobacteria	Gammaproteobacteria	Pseudomonadales	Pseudomonadaceae	Pseudomonas	aeruginosa_oral_taxon_536
HOT_740_6666	0.0898932	-0.0436315	0.819949	-0.0532125	NA	NA	Bacteria	Proteobacteria	Gammaproteobacteria	Pseudomonadales	Pseudomonadaceae	Pseudomonas	pseudoalcaligenes_oral_taxon_740
HOT_477_3219	0.0220077	-0.0273154	0.907116	-0.0301124	0.975977	NA	Bacteria	Proteobacteria	Gammaproteobacteria	Pseudomonadales	Pseudomonadaceae	Pseudomonas	stutzeri_oral_taxon_477
HOT_663_5923	0.0042725	0.0011933	0.819932	0.00145536	0.998839	NA	Bacteria	Proteobacteria	Gammaproteobacteria	Xanthomonadales	Xanthomonadaceae	Stenotrophomonas	maltophilia_oral_taxon_663
HOT_459ID059	0.000853099	0.0495119	0.819924	0.060386	0.951848	NA	Bacteria	Proteobacteria	Betaproteobacteria	Neisseriales	Neisseriaceae	Kingella	sp._oral_taxon_459
HOT_646_1999	0.00702082	0.0231661	0.819958	0.0282528	0.97746	NA	Bacteria	Proteobacteria	Betaproteobacteria	Neisseriales	Neisseriaceae	Kingella	kingae_oral_taxon_646
HOT_523_3630	0.00307939	0.0281789	0.819923	0.0343677	0.972584	NA	Bacteria	Proteobacteria	Betaproteobacteria	Neisseriales	Neisseriaceae	Neisseria	sp._oral_taxon_523
HOT_649_9286	0.000759285	0.0324606	0.819922	0.0395898	0.96842	NA	Bacteria	Proteobacteria	Betaproteobacteria	Neisseriales	Neisseriaceae	Neisseria	lactamica_oral_taxon_649
HOT_016AP067	0.044684	-0.176681	0.922248	-0.191576	NA	NA	Bacteria	Proteobacteria	Betaproteobacteria	Neisseriales	Neisseriaceae	Neisseria	sp._oral_taxon_016
HOT_621_7714	0.00113425	0.0305559	0.819923	0.0372668	0.970272	NA	Bacteria	Proteobacteria	Betaproteobacteria	Neisseriales	Neisseriaceae	Neisseria	gonorrhoeae_oral_taxon_621
HOT_092_0738	0.00167163	0.0332061	0.819922	0.0404991	0.967695	NA	Bacteria	Proteobacteria	Betaproteobacteria	Neisseriales	Neisseriaceae	Neisseria	weaveri_oral_taxon_092
HOT_894Wade2	0.00685693	0.0571865	0.819934	0.0697452	0.944396	NA	Bacteria	Proteobacteria	Betaproteobacteria	Burkholderiales	Comamonadaceae	Ottowia	sp._oral_taxon_894
HOT_717_0793	0.0673617	-0.00825019	0.819935	-0.010062	NA	NA	Bacteria	Proteobacteria	Betaproteobacteria	Burkholderiales	Comomonadaceae	Variovorax	paradoxus_oral_taxon_717
HOT_023_2803	0.000337228	0.0321165	0.819922	0.0391702	0.968755	NA	Bacteria	Proteobacteria	Betaproteobacteria	Burkholderiales	Comomonadaceae	Delftia	acidovorans_oral_taxon_023
HOT_854_3152	0.609552	0.0404701	0.820016	0.0493529	NA	NA	Bacteria	Proteobacteria	Betaproteobacteria	Burkholderiales	Ralstoniaceae	Ralstonia	pickettii_oral_taxon_854
HOT_554_1660	1.00806	-0.797023	0.90602	-0.879697	NA	NA	Bacteria	Proteobacteria	Gammaproteobacteria	Pseudomonadales	Moraxellaceae	Acinetobacter	baumannii_oral_taxon_554
HOT_711_5304	0.0496607	0.0719904	0.819956	0.0877979	0.930037	NA	Bacteria	Proteobacteria	Gammaproteobacteria	Pseudomonadales	Moraxellaceae	Moraxella	osloensis_oral_taxon_711
HOT_833_0876	0.0039211	0.0990392	0.819935	0.120789	0.903858	NA	Bacteria	Proteobacteria	Gammaproteobacteria	Pseudomonadales	Moraxellaceae	Moraxella	catarrhalis_oral_taxon_833
HOT_535_5044	0.00709788	-0.0232772	0.819941	-0.0283889	0.977352	NA	Bacteria	Proteobacteria	Gammaproteobacteria	Pasteurellales	Pasteurellaceae	Haemophilus	aegyptius_oral_taxon_535
HOT_036BJ095	0.039048	-0.281399	0.796908	-0.353114	0.724003	NA	Bacteria	Proteobacteria	Gammaproteobacteria	Pasteurellales	Pasteurellaceae	Haemophilus	sp._oral_taxon_036
HOT_531_5035	0.299889	-0.0717391	0.820023	-0.0874843	NA	NA	Bacteria	Proteobacteria	Gammaproteobacteria	Pasteurellales	Pasteurellaceae	Aggregatibacter	actinomycetemcomitans_oral_taxon_531
HOT_565_6078	4.0498	0.28039	0.820046	0.341919	NA	NA	Bacteria	Proteobacteria	Gammaproteobacteria	Enterobacteriales	Enterobacteriaceae	Enterobacter	cancerogenus_oral_taxon_565
HOT_731_7657	0.0254075	0.0481295	0.819929	0.0586996	0.953191	NA	Bacteria	Proteobacteria	Gammaproteobacteria	Enterobacteriales	Enterobacteriaceae	Klebsiella	pneumoniae_oral_taxon_731
HOT_731_8919	10.547	1.73072	0.808823	2.1398	NA	NA	Bacteria	Proteobacteria	Gammaproteobacteria	Enterobacteriales	Enterobacteriaceae	Klebsiella	pneumoniae_oral_taxon_731
HOT_865F0526	0.00171085	0.0776099	0.819928	0.0946545	0.924589	NA	Bacteria	Proteobacteria	Gammaproteobacteria	Enterobacteriales	Enterobacteriaceae	Kluyvera	ascorbata_oral_taxon_865
HOT_574_5588	461.059	2.53727	0.918781	2.76156	NA	NA	Bacteria	Proteobacteria	Gammaproteobacteria	Enterobacteriales	Enterobacteriaceae	Escherichia	coli_oral_taxon_574
HOT_003AV069	0.406451	-0.112625	0.716716	-0.157141	NA	NA	Bacteria	Proteobacteria	Alphaproteobacteria	Sphingomonadales	Sphingomonadaceae	Sphingomonas	sp._oral_taxon_003
HOT_590_9422	0.00191462	0.0326244	0.819923	0.0397896	0.968261	NA	Bacteria	Proteobacteria	Alphaproteobacteria	Caulobacterales	Caulobacteraceae	Brevundimonas	diminuta_oral_taxon_590
HOT_485_1223	0.00212948	0.0120389	0.819929	0.0146829	0.988285	NA	Bacteria	Proteobacteria	Alphaproteobacteria	Rhizobiales	Rhizobiaceae	Agrobacterium	tumefaciens_oral_taxon_485
HOT_544_4398	0.00156286	0.0631695	0.819926	0.0770429	0.938589	NA	Bacteria	Proteobacteria	Alphaproteobacteria	Rhizobiales	Brucellaceae	Ochrobactrum	anthropi_oral_taxon_544
HOT_864_1335	0.0269502	0.0427029	0.819932	0.052081	0.958464	NA	Bacteria	Bacteroidetes	Flavobacteria	Flavobacteriales	Flavobacteriaceae	Capnocytophaga	sp._oral_taxon_864
HOT_334EL043	0.525725	1.83776	0.510807	3.59776	NA	NA	Bacteria	Bacteroidetes	Flavobacteria	Flavobacteriales	Flavobacteriaceae	Capnocytophaga	sp._oral_taxon_334
HOT_516_3623	0.00248506	0.035433	0.819928	0.0432148	0.96553	NA	Bacteria	Bacteroidetes	Bacteroidetes_[C-2]	Bacteroidetes_[O-2]	Bacteroidetes_[F-2]	Bacteroidetes_[G-6]	sp._oral_taxon_516
HOT_911-Wade	0.326307	0.073471	0.81993	0.0896065	NA	NA	Bacteria	Bacteroidetes	Bacteroides	Bacteroidales	Bacteroidales_[F-3]	Bacteroidales_[G-3]	sp._oral_taxon_911
HOT_474ID019	4.72439	1.75801	0.33591	5.23356	NA	NA	Bacteria	Bacteroidetes	Bacteroides	Bacteroidales	Prevotellaceae	Alloprevotella	sp._oral_taxon_474
HOT_291AH005	0.117445	0.467446	0.820231	0.569895	NA	NA	Bacteria	Bacteroidetes	Bacteroides	Bacteroidales	Prevotellaceae	Prevotella	denticola_oral_taxon_291
HOT_469GI030	0.0196329	0.13891	0.91631	0.151597	0.879505	NA	Bacteria	Bacteroidetes	Bacteroides	Bacteroidales	Prevotellaceae	Prevotella	melaninogenica_oral_taxon_469
HOT_309DO045	0.0498785	0.723858	0.756582	0.956747	0.338695	NA	Bacteria	Bacteroidetes	Bacteroides	Bacteroidales	Prevotellaceae	Prevotella	sp._oral_taxon_309
HOT_289AA020	0.0259551	0.304694	0.886354	0.343761	0.731026	NA	Bacteria	Bacteroidetes	Bacteroides	Bacteroidales	Prevotellaceae	Prevotella	maculosa_oral_taxon_289
HOT_305DO014	0.0263074	0.00811464	0.819947	0.00989654	0.992104	NA	Bacteria	Bacteroidetes	Bacteroides	Bacteroidales	Prevotellaceae	Prevotella	sp._oral_taxon_305
HOT_292AH125	0.00220149	0.0494588	0.819924	0.0603212	0.9519	NA	Bacteria	Bacteroidetes	Bacteroides	Bacteroidales	Prevotellaceae	Prevotella	sp._oral_taxon_292
HOT_300BR014	0.00585325	0.0800275	0.819934	0.0976023	0.922248	NA	Bacteria	Bacteroidetes	Bacteroides	Bacteroidales	Prevotellaceae	Prevotella	sp._oral_taxon_300
HOT_556_6475	108.633	0.0121497	0.821698	0.0147861	NA	NA	Bacteria	Bacteroidetes	Bacteroides	Bacteroidales	Prevotellaceae	Prevotella	bivia_oral_taxon_556
HOT_820_7212	0.104919	-0.0414738	0.898746	-0.0461463	0.963194	NA	Bacteria	Bacteroidetes	Bacteroides	Bacteroidales	Prevotellaceae	Prevotella	sp._oral_taxon_820
HOT_515_3622	0.0374028	0.450661	0.920541	0.489561	0.624445	NA	Bacteria	Bacteroidetes	Bacteroides	Bacteroidales	Prevotellaceae	Prevotella	sp._oral_taxon_515
HOT_526_4134	0.209278	-0.204415	0.748976	-0.272926	NA	NA	Bacteria	Bacteroidetes	Bacteroides	Bacteroidales	Prevotellaceae	Prevotella	sp._oral_taxon_526
HOT_658_6481	0.0104964	0.00265525	0.81994	0.00323835	0.997416	NA	Bacteria	Bacteroidetes	Bacteroides	Bacteroidales	Prevotellaceae	Prevotella	loescheii_oral_taxon_658
HOT_630F0110	0.0895888	0.997493	0.922092	1.08177	0.279354	NA	Bacteria	Bacteroidetes	Bacteroides	Bacteroidales	Bacteroidaceae	Bacteroides	heparinolyticus_oral_taxon_630
HOT_808BU045	0.0611013	0.656735	0.678642	0.96772	0.333184	NA	Bacteria	Bacteroidetes	Bacteroides	Bacteroidales	Porphyromonadaceae	Tannerella	sp._oral_taxon_808
HOT_916-Wade	0.0378256	0.539254	0.920204	0.586015	0.557865	NA	Bacteria	Bacteroidetes	Bacteroides	Bacteroidales	Porphyromonadaceae	Tannerella	sp._oral_taxon_916
HOT_279CW034	0.101694	0.491076	0.364241	1.34822	0.177589	NA	Bacteria	Bacteroidetes	Bacteroides	Bacteroidales	Porphyromonadaceae	Porphyromonas	sp._oral_taxon_279
HOT_285_F016	0.000783447	0.0505772	0.819923	0.0616854	0.950813	NA	Bacteria	Bacteroidetes	Bacteroides	Bacteroidales	Porphyromonadaceae	Porphyromonas	sp._oral_taxon_285
HOT_273AJ002	0.0252781	-0.0100003	0.923053	-0.0108339	0.991356	NA	Bacteria	Bacteroidetes	Bacteroides	Bacteroidales	Porphyromonadaceae	Porphyromonas	endodontalis_oral_taxon_273
HOT_273_6491	0.00709137	0.0568864	0.819943	0.0693785	0.944688	NA	Bacteria	Bacteroidetes	Bacteroides	Bacteroidales	Porphyromonadaceae	Porphyromonas	endodontalis_oral_taxon_273
HOT_273BB134	0.0198905	0.165757	0.923345	0.179518	0.857531	NA	Bacteria	Bacteroidetes	Bacteroides	Bacteroidales	Porphyromonadaceae	Porphyromonas	endodontalis_oral_taxon_273
HOT_273_7054	0.00908092	0.0731702	0.819945	0.0892379	0.928893	NA	Bacteria	Bacteroidetes	Bacteroides	Bacteroidales	Porphyromonadaceae	Porphyromonas	endodontalis_oral_taxon_273
HOT_365_1206	0.0935141	0.896851	0.807818	1.11021	0.266907	NA	Bacteria	Bacteroidetes	Bacteroidetes_[C-1]	Bacteroidetes_[O-1]	Bacteroidetes_[F-1]	Bacteroidetes_[G-3]	sp._oral_taxon_365
HOT_365_3626	0.0836766	0.128963	0.862378	0.149544	0.881124	NA	Bacteria	Bacteroidetes	Bacteroides	Bacteroidales	Bacteroidetes_[F-3]	Bacteroidetes_[G-3]	sp._oral_taxon_365
HOT_280DA064	0.0102554	0.0353298	0.828708	0.0426324	0.965995	NA	Bacteria	Bacteroidetes	Bacteroidetes_[C-1]	Bacteroidetes_[O-1]	Bacteroidetes_[F-1]	Bacteroidetes_[G-3]	sp._oral_taxon_280
HOT_436_1819	0.00243516	0.0375221	0.819927	0.0457628	0.963499	NA	Bacteria	Bacteroidetes	Bacteroidetes_[C-1]	Bacteroidetes_[O-1]	Bacteroidetes_[F-1]	Bacteroidetes_[G-3]	sp._oral_taxon_436
HOT_875_CN01	0.0932251	0.231493	0.455673	0.508024	0.611437	NA	Bacteria	SR1	SR1_[C-1]	SR1_[O-1]	SR1_[F-1]	SR1_[G-1]	sp._oral_taxon_875
HOT_873_4Q04	0.0207677	0.12322	0.819954	0.150277	0.880546	NA	Bacteria	GN02	GN02_[C-2]	GN02_[O-2]	GN02_[F-2]	GN02_[G-2]	sp._oral_taxon_873
HOT_871_4L02	0.00174075	0.0206902	0.819925	0.0252343	0.979868	NA	Bacteria	GN02	GN02_[C-1]	GN02_[O-1]	GN02_[F-1]	GN02_[G-1]	sp._oral_taxon_871
HOT_872_CN02	0.00162795	0.0337504	0.819926	0.0411627	0.967166	NA	Bacteria	GN02	GN02_[C-1]	GN02_[O-1]	GN02_[F-1]	GN02_[G-1]	sp._oral_taxon_872
HOT_236AF016	0.0277407	0.133076	0.869147	0.153111	0.87831	NA	Bacteria	Spirochaetes	Spirochaetes	Spirochaetales	Spirochaetaceae	Treponema	sp._oral_taxon_236
HOT_228_T031	0.0772082	1.04271	0.875888	1.19046	0.233865	NA	Bacteria	Spirochaetes	Spirochaetes	Spirochaetales	Spirochaetaceae	Treponema	sp._oral_taxon_228
HOT_237AT024	0.00186418	0.0180883	0.819927	0.0220609	0.982399	NA	Bacteria	Spirochaetes	Spirochaetes	Spirochaetales	Spirochaetaceae	Treponema	sp._oral_taxon_237
HOT_230_D013	0.145553	-0.124921	0.727144	-0.171797	NA	NA	Bacteria	Spirochaetes	Spirochaetes	Spirochaetales	Spirochaetaceae	Treponema	sp._oral_taxon_230
HOT_239JU031	0.00105359	0.030688	0.819923	0.0374279	0.970144	NA	Bacteria	Spirochaetes	Spirochaetes	Spirochaetales	Spirochaetaceae	Treponema	sp._oral_taxon_239
HOT_227BA223	0.000691569	0.0499156	0.819923	0.0608784	0.951456	NA	Bacteria	Spirochaetes	Spirochaetes	Spirochaetales	Spirochaetaceae	Treponema	sp._oral_taxon_227
HOT_242AU076	0.0606074	0.406813	0.896992	0.45353	0.650167	NA	Bacteria	Spirochaetes	Spirochaetes	Spirochaetales	Spirochaetaceae	Treponema	sp._oral_taxon_242
HOT_235_D047	0.0965485	0.743752	0.691389	1.07574	0.282045	NA	Bacteria	Spirochaetes	Spirochaetes	Spirochaetales	Spirochaetaceae	Treponema	sp._oral_taxon_235
HOT_584_D011	0.00520642	0.081582	0.819934	0.0994983	0.920743	NA	Bacteria	Spirochaetes	Spirochaetes	Spirochaetales	Spirochaetaceae	Treponema	denticola_oral_taxon_584
HOT_584_7055	0.00614829	0.106774	0.819938	0.130222	0.896391	NA	Bacteria	Spirochaetes	Spirochaetes	Spirochaetales	Spirochaetaceae	Treponema	denticola_oral_taxon_584
HOT_743_9249	0.0078322	0.0568896	0.819961	0.0693808	0.944686	NA	Bacteria	Spirochaetes	Spirochaetes	Spirochaetales	Spirochaetaceae	Treponema	putidum_oral_taxon_743
HOT_249_C053	0.0538608	0.241648	0.844191	0.286248	0.774688	NA	Bacteria	Spirochaetes	Spirochaetes	Spirochaetales	Spirochaetaceae	Treponema	sp._oral_taxon_249
HOT_256BB003	0.0857795	0.391987	0.748856	0.523448	0.600663	NA	Bacteria	Spirochaetes	Spirochaetes	Spirochaetales	Spirochaetaceae	Treponema	sp._oral_taxon_256
HOT_517_3624	0.0432184	-0.0314325	0.827486	-0.0379856	0.969699	NA	Bacteria	Spirochaetes	Spirochaetes	Spirochaetales	Spirochaetaceae	Treponema	sp._oral_taxon_517
HOT_253BQ032	0.0141405	0.0140624	0.819945	0.0171504	0.986317	NA	Bacteria	Spirochaetes	Spirochaetes	Spirochaetales	Spirochaetaceae	Treponema	sp._oral_taxon_253
HOT_250_D024	0.0428411	0.609692	0.82956	0.734959	0.462365	NA	Bacteria	Spirochaetes	Spirochaetes	Spirochaetales	Spirochaetaceae	Treponema	sp._oral_taxon_250
HOT_508_3618	0.0141046	0.0616027	0.81995	0.0751299	0.940111	NA	Bacteria	Spirochaetes	Spirochaetes	Spirochaetales	Spirochaetaceae	Treponema	sp._oral_taxon_508
HOT_518_3625	0.00747416	0.0661499	0.819939	0.0806766	0.935699	NA	Bacteria	Spirochaetes	Spirochaetes	Spirochaetales	Spirochaetaceae	Treponema	sp._oral_taxon_518
HOT_254AT013	0.0860949	0.708453	0.783679	0.904009	0.365991	NA	Bacteria	Spirochaetes	Spirochaetes	Spirochaetales	Spirochaetaceae	Treponema	sp._oral_taxon_254
HOT_252BA213	0.0417956	0.296293	0.901033	0.328837	0.742279	NA	Bacteria	Spirochaetes	Spirochaetes	Spirochaetales	Spirochaetaceae	Treponema	sp._oral_taxon_252
HOT_255AT004	0.0176966	0.11705	0.819964	0.142751	0.886487	NA	Bacteria	Spirochaetes	Spirochaetes	Spirochaetales	Spirochaetaceae	Treponema	sp._oral_taxon_255
HOT_724_3304	0.0572445	0.609697	0.778902	0.782764	0.433766	NA	Bacteria	Spirochaetes	Spirochaetes	Spirochaetales	Spirochaetaceae	Treponema	parvum_oral_taxon_724
HOT_263BH022	0.106692	0.376956	0.673164	0.559976	0.575496	NA	Bacteria	Spirochaetes	Spirochaetes	Spirochaetales	Spirochaetaceae	Treponema	sp._oral_taxon_263
HOT_270DD012	0.00541747	0.0291718	0.819936	0.0355781	0.971619	NA	Bacteria	Spirochaetes	Spirochaetes	Spirochaetales	Spirochaetaceae	Treponema	sp._oral_taxon_270
HOT_725_1237	0.0919777	0.272656	0.552825	0.493206	0.621867	NA	Bacteria	Spirochaetes	Spirochaetes	Spirochaetales	Spirochaetaceae	Treponema	pectinovorum_oral_taxon_725
HOT_490JU025	0.0557795	0.366533	0.722236	0.507498	0.611806	NA	Bacteria	Spirochaetes	Spirochaetes	Spirochaetales	Spirochaetaceae	Treponema	sp._oral_taxon_490
HOT_664_D036	0.0704077	0.659508	0.865982	0.761573	0.446315	NA	Bacteria	Spirochaetes	Spirochaetes	Spirochaetales	Spirochaetaceae	Treponema	maltophilum_oral_taxon_664
HOT_453JV006	0.0289065	0.456459	0.922889	0.494598	0.620884	NA	Bacteria	Synergistetes	Synergistetes_[C-1]	Synergistetes_[O-1]	Synergistetes_[F-2]	Fretibacterium	sp._oral_taxon_453
HOT_358BB062	0.0283837	0.109246	0.81994	0.133237	0.894006	NA	Bacteria	Synergistetes	Synergistetes_[C-1]	Synergistetes_[O-1]	Synergistetes_[F-2]	Fretibacterium	sp._oral_taxon_358
HOT_361JV023	0.0300716	0.206712	0.919326	0.224851	0.822095	NA	Bacteria	Synergistetes	Synergistetes_[C-1]	Synergistetes_[O-1]	Synergistetes_[F-2]	Fretibacterium	sp._oral_taxon_361
HOT_361_D006	0.0357821	0.343257	0.876356	0.391686	0.69529	NA	Bacteria	Synergistetes	Synergistetes_[C-1]	Synergistetes_[O-1]	Synergistetes_[F-2]	Fretibacterium	sp._oral_taxon_361
HOT_357BA121	0.0166925	0.279395	0.820013	0.34072	0.733315	NA	Bacteria	Synergistetes	Synergistetes_[C-1]	Synergistetes_[O-1]	Synergistetes_[F-1]	Pyramidobacter	piscolens_oral_taxon_357
HOT_357W5455	0.008888	0.101313	0.819935	0.123563	0.901661	NA	Bacteria	Synergistetes	Synergistetes_[C-1]	Synergistetes_[O-1]	Synergistetes_[F-1]	Pyramidobacter	piscolens_oral_taxon_357
HOT_809F0206	0.508002	1.2752	0.797566	1.59886	NA	NA	Bacteria	Actinobacteria	Actinobacteria	Coriobacteriales	Coriobacteriaceae	Olsenella	sp_oral_taxon_809
HOT_806_2374	0.106285	-0.378276	0.614031	-0.616054	0.537859	NA	Bacteria	Actinobacteria	Actinobacteria	Coriobacteriales	Coriobacteriaceae	Olsenella	profusa_oral_taxon_806
HOT_814_5325	179.402	0.787651	0.821692	0.958572	NA	NA	Bacteria	Actinobacteria	Actinobacteria	Coriobacteriales	Coriobacteriaceae	Atopobium	vaginae_oral_taxon_814
HOT_723_2372	7.00756	0.170357	0.223154	0.763405	NA	NA	Bacteria	Actinobacteria	Actinobacteria	Coriobacteriales	Coriobacteriaceae	Atopobium	parvulum_oral_taxon_723
HOT_199-C19	0.0488411	0.674408	0.884829	0.76219	0.445947	NA	Bacteria	Actinobacteria	Actinobacteria	Coriobacteriales	Coriobacteriaceae	Atopobium	sp._oral_taxon_199
HOT_579_9260	0.0568002	0.0549571	0.920521	0.0597022	0.952393	NA	Bacteria	Actinobacteria	Actinobacteria	Coriobacteriales	Coriobacteriaceae	Cryptobacterium	curtum_oral_taxon_579
HOT_829_4095	4912.8	1.14415	0.889043	1.28694	NA	NA	Bacteria	Actinobacteria	Actinobacteria	Bifidobacteriales	Bifidobacteriaceae	Gardnerella	vaginalis_oral_taxon_829
HOT_889_6658	0.460956	-0.139386	0.820019	-0.169979	NA	NA	Bacteria	Actinobacteria	Actinobacteria	Bifidobacteriales	Bifidobacteriaceae	Bifidobacterium	breve_oral_taxon_889
HOT_195CX010	0.00910175	0.032721	0.819929	0.0399071	0.968167	NA	Bacteria	Actinobacteria	Actinobacteria	Bifidobacteriales	Bifidobacteriaceae	Scardovia	wiggsiae_oral_taxon_195
HOT_195_8626	9.2911	0.393211	0.35946	1.09389	NA	NA	Bacteria	Actinobacteria	Actinobacteria	Bifidobacteriales	Bifidobacteriaceae	Scardovia	wiggsiae_oral_taxon_195
HOT_530_5256	1.91182	-0.456401	0.804171	-0.567542	NA	NA	Bacteria	Actinobacteria	Actinobacteria	Actinomycetales	Propionibacteriaceae	Propionibacterium	acnes_oral_taxon_530
HOT_866_2167	0.00178959	0.0237219	0.819925	0.0289318	0.976919	NA	Bacteria	Actinobacteria	Actinobacteria	Actinomycetales	Actinomycetaceae	Actinomyces	graevenitzii_oral_taxon_866
HOT_645_2450	5.87448	-0.806579	0.50669	-1.59186	NA	NA	Bacteria	Actinobacteria	Actinobacteria	Actinomycetales	Actinomycetaceae	Actinomyces	israelii_oral_taxon_645
HOT_618_0414	8.75969	-1.97298	0.352473	-5.59754	NA	NA	Bacteria	Actinobacteria	Actinobacteria	Actinomycetales	Actinomycetaceae	Actinomyces	gerencseriae_oral_taxon_618
HOT_414_8610	9.05587	-1.04105	0.254947	-4.0834	NA	NA	Bacteria	Actinobacteria	Actinobacteria	Actinomycetales	Actinomycetaceae	Actinomyces	sp._oral_taxon_414
HOT_525_3632	12.6398	-0.854948	0.285701	-2.99246	NA	NA	Bacteria	Actinobacteria	Actinobacteria	Actinomycetales	Actinomycetaceae	Actinomyces	sp._oral_taxon_525
HOT_830_7625	0.00605711	0.0535372	0.81993	0.0652948	0.947939	NA	Bacteria	Actinobacteria	Actinobacteria	Actinomycetales	Actinomycetaceae	Mobiluncus	mulieris_oral_taxon_830
HOT_180H1083	0.0953979	-0.129059	0.430129	-0.300048	0.764141	NA	Bacteria	Actinobacteria	Actinobacteria	Actinomycetales	Actinomycetaceae	Actinomyces	sp._oral_taxon_180
HOT_183_7066	0.0881048	0.0159503	0.758689	0.0210236	0.983227	NA	Bacteria	Actinobacteria	Actinobacteria	Actinomycetales	Actinomycetaceae	Actinobaculum	sp._oral_taxon_183
HOT_183_8311	68.6581	-1.23209	0.213944	-5.7589	NA	NA	Bacteria	Actinobacteria	Actinobacteria	Actinomycetales	Actinomycetaceae	Actinobaculum	sp._oral_taxon_183
HOT_811_4059	0.0017415	0.0435286	0.819924	0.0530885	0.957661	NA	Bacteria	Actinobacteria	Actinobacteria	Actinomycetales	Actinomycetaceae	Arcanobacterium	haemolyticum_oral_taxon_811
HOT_853_7597	0.999148	0.0497523	0.819946	0.0606776	NA	NA	Bacteria	Actinobacteria	Actinobacteria	Actinomycetales	Corynebacteriaceae	Corynebacterium	urealyticum_oral_taxon_853
HOT_832_3976	0.0644981	0.0170819	0.819926	0.0208335	NA	NA	Bacteria	Actinobacteria	Actinobacteria	Actinomycetales	Corynebacteriaceae	Turicella	otitidis_oral_taxon_832
HOT_822_2917	0.000633496	0.0505108	0.819923	0.0616042	0.950878	NA	Bacteria	Actinobacteria	Actinobacteria	Actinomycetales	Mycobacteriaceae	Mycobacterium	tuberculosis_oral_taxon_822
HOT_389_0541	0.105382	-0.188148	0.384277	-0.489614	0.624407	NA	Bacteria	Firmicutes	Bacilli	Lactobacillales	Aerococcaceae	Abiotrophia	defectiva_oral_taxon_389
HOT_801_9899	0.00420164	0.0485142	0.819931	0.0591686	0.952818	NA	Bacteria	Firmicutes	Bacilli	Lactobacillales	Streptococcaceae	Enterococcus	casseliflavus_oral_taxon_801
HOT_802_1004	0.0455753	0.0221786	0.480369	0.04617	0.963175	NA	Bacteria	Firmicutes	Bacilli	Lactobacillales	Enterococcaceae	Enterococcus	saccharolyticus_oral_taxon_802
HOT_825_0894	0.00237283	0.020731	0.819926	0.025284	0.979828	NA	Bacteria	Firmicutes	Bacilli	Bacillales	Listeriaceae	Listeria	monocytogenes_oral_taxon_825
HOT_550_3357	4.33843	0.542303	0.815841	0.664716	NA	NA	Bacteria	Firmicutes	Bacilli	Bacillales	Staphylococcaceae	Staphylococcus	aureus_oral_taxon_550
HOT_076_7603	0.599064	0.0696576	0.820039	0.0849442	NA	NA	Bacteria	Firmicutes	Bacilli	Bacillales	Staphylococcaceae	Staphylococcus	warneri_oral_taxon_076
HOT_601_3363	8.80028	-0.876405	0.77971	-1.12401	NA	NA	Bacteria	Firmicutes	Bacilli	Bacillales	Staphylococcaceae	Staphylococcus	epidermidis_oral_taxon_601
HOT_468_8486	0.000938256	0.0263908	0.819924	0.0321868	0.974323	NA	Bacteria	Firmicutes	Bacilli	Bacillales	Bacillaceae	Bacillus	subtilis_oral_taxon_468
HOT_045_3853	0.00249409	0.0611548	0.819926	0.0745857	0.940544	NA	Bacteria	Firmicutes	Bacilli	Bacillales	Bacillaceae	Bacillus	clausii_oral_taxon_045
HOT_824_5951	0.00692873	0.0332477	0.819936	0.0405492	0.967655	NA	Bacteria	Firmicutes	Bacilli	Bacillales	Bacillaceae	Bacillus	anthracis_oral_taxon_824
HOT_813_0907	0.217538	0.0616096	0.819927	0.0751404	NA	NA	Bacteria	Firmicutes	Bacilli	Lactobacillales	Carnobacteriaceae	Dolosigranulum	pigrum_oral_taxon_813
HOT_831_7475	0.237276	-0.0444096	0.819948	-0.0541615	NA	NA	Bacteria	Firmicutes	Bacilli	Lactobacillales	Carnobacteriaceae	Alloiococcus	otitis_oral_taxon_831
HOT_883_9211	0.000177491	0.0354941	0.819921	0.0432896	0.965471	NA	Bacteria	Firmicutes	Bacilli	Lactobacillales	Lactobacillaceae	Lactobacillus	pentosus_oral_taxon_883
HOT_608_8819	1.47882	1.05431	0.51855	2.0332	NA	NA	Bacteria	Firmicutes	Bacilli	Lactobacillales	Lactobacillaceae	Lactobacillus	fermentum_oral_taxon_608
HOT_052DoxG2	0.00169389	0.026502	0.819925	0.0323225	0.974215	NA	Bacteria	Firmicutes	Bacilli	Lactobacillales	Lactobacillaceae	Lactobacillus	sp._oral_taxon_052
HOT_051DoxG3	0.144282	-0.579555	0.899508	-0.644302	NA	NA	Bacteria	Firmicutes	Bacilli	Lactobacillales	Lactobacillaceae	Lactobacillus	vaginalis_oral_taxon_051
HOT_709_4229	0.00165587	0.0173741	0.819926	0.0211898	0.983094	NA	Bacteria	Firmicutes	Bacilli	Lactobacillales	Lactobacillaceae	Lactobacillus	oris_oral_taxon_709
HOT_816_3776	0.0162847	0.236481	0.81999	0.288394	0.773045	NA	Bacteria	Firmicutes	Bacilli	Lactobacillales	Lactobacillaceae	Lactobacillus	coleohominis_oral_taxon_816
HOT_838_6329	463.244	1.30719	0.920364	1.4203	NA	NA	Bacteria	Firmicutes	Bacilli	Lactobacillales	Lactobacillaceae	Lactobacillus	iners_oral_taxon_838
HOT_615_8820	0.0024753	0.0115701	0.819928	0.0141111	0.988741	NA	Bacteria	Firmicutes	Bacilli	Lactobacillales	Lactobacillaceae	Lactobacillus	gasseri_oral_taxon_615
HOT_817_7362	0.0140493	0.131169	0.819998	0.159963	0.87291	NA	Bacteria	Firmicutes	Bacilli	Lactobacillales	Lactobacillaceae	Lactobacillus	crispatus_oral_taxon_817
HOT_529_8203	0.0211553	0.246506	0.82	0.300616	NA	NA	Bacteria	Firmicutes	Bacilli	Lactobacillales	Lactobacillaceae	Lactobacillus	acidophilus_oral_taxon_529
HOT_594_8350	20.3713	-0.542125	0.499258	-1.08586	NA	NA	Bacteria	Firmicutes	Bacilli	Lactobacillales	Streptococcaceae	Streptococcus	downei_oral_taxon_594
