# Supplementary material for: Distinguishing the Signals of Gingivitis and Periodontitis in Supragingival Plaque: a Cross-Sectional Cohort Study in Malawi
Source: Appl Environ Microbiol. 2016 Sep 16;82(19):6057–67. doi: 10.1128/AEM.01756-16 (PMC5038043; doi:10.1128/AEM.01756-16)
Supplement: Supplemental material [file AEM.01756-16_zam999117445sd9.xlsx]

## Sheet: 785F
Percentage identity	HOMD ID	Kingdom	Phylum	Class	Order	Family	Genus	Species
95.24	HOT_025AV011	k__Bacteria	p__Proteobacteria	c__Betaproteobacteria	o__Burkholderiales	f__Comomonadaceae	g__Leptothrix	s__sp._oral_taxon_025
95.24	HOT_296AU069	k__Bacteria	p__Bacteroidetes	c__Bacteroides	o__Bacteroidales	f__Prevotellaceae	g__Prevotella	s__sp._oral_taxon_296
95.24	HOT_258_C009	k__Bacteria	p__Spirochaetes	c__Spirochaetes	o__Spirochaetales	f__Spirochaetaceae	g__Treponema	s__sp._oral_taxon_258
95.24	HOT_270DD012	k__Bacteria	p__Spirochaetes	c__Spirochaetes	o__Spirochaetales	f__Spirochaetaceae	g__Treponema	s__sp._oral_taxon_270
95.24	HOT_262AT040	k__Bacteria	p__Spirochaetes	c__Spirochaetes	o__Spirochaetales	f__Spirochaetaceae	g__Treponema	s__sp._oral_taxon_262
95.24	HOT_151_K168	k__Bacteria	p__Firmicutes	c__Clostridia	o__Clostridiales	f__Veillonellaceae	g__Selenomonas	s__sputigena_oral_taxon_151
95.24	HOT_678_1058	k__Bacteria	p__Firmicutes	c__Erysipelotrichi	o__Erysipelotrichales	f__Erysipelotrichaceae	g__Solobacterium	s__moorei_oral_taxon_678
95.24	HOT_439_1414	k__Bacteria	p__Chloroflexi	c__Chloroflexi_[C-1]	o__Chloroflexi_[O-1]	f__Chloroflexi_[F-1]	g__Chloroflexi_[G-1]	s__sp._oral_taxon_439

## Sheet: 1175R
Percentage identity	HOMD ID	Kingdom	Phylum	Class	Order	Family	Genus	Species
90	HOT_857_7798	k__Bacteria	p__Proteobacteria	c__Alphaproteobacteria	o__Rhodobacterales	f__Rhodobacteraceae	g__Rhodobacter	s__capsulatus_oral_taxon_857
90	HOT_041_R004	k__Bacteria	p__Proteobacteria	c__Deltaproteobacteria	o__Desulfobacterales	f__Desulfobulbaceae	g__Desulfobulbus	s__sp._oral_taxon_041
90	HOT_748_4317	k__Bacteria	p__Proteobacteria	c__Epsilonproteobacteria	o__Campylobacterales	f__Campylobacteraceae	g__Campylobacter	s__rectus_oral_taxon_748
90	HOT_748_6973	k__Bacteria	p__Proteobacteria	c__Epsilonproteobacteria	o__Campylobacterales	f__Campylobacteraceae	g__Campylobacter	s__rectus_oral_taxon_748
90	HOT_763_6974	k__Bacteria	p__Proteobacteria	c__Epsilonproteobacteria	o__Campylobacterales	f__Campylobacteraceae	g__Campylobacter	s__showae_oral_taxon_763
90	HOT_575_6977	k__Bacteria	p__Proteobacteria	c__Epsilonproteobacteria	o__Campylobacterales	f__Campylobacteraceae	g__Campylobacter	s__concisus_oral_taxon_575
94.74	HOT_580_4313	k__Bacteria	p__Proteobacteria	c__Epsilonproteobacteria	o__Campylobacterales	f__Campylobacteraceae	g__Campylobacter	s__curvus_oral_taxon_580
95	HOT_623_4320	k__Bacteria	p__Proteobacteria	c__Epsilonproteobacteria	o__Campylobacterales	f__Campylobacteraceae	g__Campylobacter	s__gracilis_oral_taxon_623
95	HOT_044BB120	k__Bacteria	p__Proteobacteria	c__Epsilonproteobacteria	o__Campylobacterales	f__Campylobacteraceae	g__Campylobacter	s__sp._oral_taxon_044
95	HOT_776_2768	k__Bacteria	p__Proteobacteria	c__Epsilonproteobacteria	o__Campylobacterales	f__Campylobacteraceae	g__Campylobacter	s__sputorum_oral_taxon_776
95	HOT_842_4321	k__Bacteria	p__Proteobacteria	c__Epsilonproteobacteria	o__Campylobacterales	f__Campylobacteraceae	g__Bacteroides	s__ureolyticus_oral_taxon_842
95	HOT_378_1228	k__Bacteria	p__Bacteroidetes	c__Bacteroides	o__Bacteroidales	f__Prevotellaceae	g__Prevotella	s__micans_oral_taxon_378
95	HOT_630_6487	k__Bacteria	p__Bacteroidetes	c__Bacteroides	o__Bacteroidales	f__Bacteroidaceae	g__Bacteroides	s__heparinolyticus_oral_taxon_630
95	HOT_630F0110	k__Bacteria	p__Bacteroidetes	c__Bacteroides	o__Bacteroidales	f__Bacteroidaceae	g__Bacteroides	s__heparinolyticus_oral_taxon_630
95	HOT_465_6488	k__Bacteria	p__Bacteroidetes	c__Bacteroides	o__Bacteroidales	f__Bacteroidaceae	g__Bacteroides	s__zoogleoformans_oral_taxon_465
95	HOT_273AJ002	k__Bacteria	p__Bacteroidetes	c__Bacteroides	o__Bacteroidales	f__Porphyromonadaceae	g__Porphyromonas	s__endodontalis_oral_taxon_273
95	HOT_273_7054	k__Bacteria	p__Bacteroidetes	c__Bacteroides	o__Bacteroidales	f__Porphyromonadaceae	g__Porphyromonas	s__endodontalis_oral_taxon_273
95	HOT_273BB134	k__Bacteria	p__Bacteroidetes	c__Bacteroides	o__Bacteroidales	f__Porphyromonadaceae	g__Porphyromonas	s__endodontalis_oral_taxon_273
95	HOT_273_6491	k__Bacteria	p__Bacteroidetes	c__Bacteroides	o__Bacteroidales	f__Porphyromonadaceae	g__Porphyromonas	s__endodontalis_oral_taxon_273
95	HOT_395_7057	k__Bacteria	p__Bacteroidetes	c__Bacteroides	o__Bacteroidales	f__Porphyromonadaceae	g__Porphyromonas	s__sp._oral_taxon_395
95	HOT_285_F016	k__Bacteria	p__Bacteroidetes	c__Bacteroides	o__Bacteroidales	f__Porphyromonadaceae	g__Porphyromonas	s__sp._oral_taxon_285
95	HOT_785F0120	k__Bacteria	p__Bacteroidetes	c__Bacteroides	o__Bacteroidales	f__Porphyromonadaceae	g__Porphyromonas	s__uenonis_oral_taxon_785
95	HOT_547_6490	k__Bacteria	p__Bacteroidetes	c__Bacteroides	o__Bacteroidales	f__Porphyromonadaceae	g__Porphyromonas	s__asaccharolytica_oral_taxon_547
95	HOT_619_3964	k__Bacteria	p__Bacteroidetes	c__Bacteroides	o__Bacteroidales	f__Porphyromonadaceae	g__Porphyromonas	s__gingivalis_oral_taxon_619
95	HOT_808BU045	k__Bacteria	p__Bacteroidetes	c__Bacteroides	o__Bacteroidales	f__Porphyromonadaceae	g__Tannerella	s__sp._oral_taxon_808
95	HOT_916-Wade	k__Bacteria	p__Bacteroidetes	c__Bacteroides	o__Bacteroidales	f__Porphyromonadaceae	g__Tannerella	s__sp._oral_taxon_916
95	HOT_286BU063	k__Bacteria	p__Bacteroidetes	c__Bacteroides	o__Bacteroidales	f__Porphyromonadaceae	g__Tannerella	s__sp._oral_taxon_286
95	HOT_613_6495	k__Bacteria	p__Bacteroidetes	c__Bacteroides	o__Bacteroidales	f__Porphyromonadaceae	g__Tannerella	s__forsythia_oral_taxon_613
95	HOT_281DA065	k__Bacteria	p__Bacteroidetes	c__Bacteroidetes_[C-1]	o__Bacteroidetes_[O-1]	f__Bacteroidetes_[F-1]	g__Bacteroidetes_[G-3]	s__sp._oral_taxon_281
95	HOT_365_1206	k__Bacteria	p__Bacteroidetes	c__Bacteroidetes_[C-1]	o__Bacteroidetes_[O-1]	f__Bacteroidetes_[F-1]	g__Bacteroidetes_[G-3]	s__sp._oral_taxon_365
95	HOT_365_3626	k__Bacteria	p__Bacteroidetes	c__Bacteroides	o__Bacteroidales	f__Bacteroidetes_[F-3]	g__Bacteroidetes_[G-3]	s__sp._oral_taxon_365
95	HOT_899-Wade	k__Bacteria	p__Bacteroidetes	c__Bacteroidetes_[C-1]	o__Bacteroidetes_[O-1]	f__Bacteroidetes_[F-1]	g__Bacteroidetes_[G-3]	s__sp._oral_taxon_899
95	HOT_280DA064	k__Bacteria	p__Bacteroidetes	c__Bacteroidetes_[C-1]	o__Bacteroidetes_[O-1]	f__Bacteroidetes_[F-1]	g__Bacteroidetes_[G-3]	s__sp._oral_taxon_280
95	HOT_436_1819	k__Bacteria	p__Bacteroidetes	c__Bacteroidetes_[C-1]	o__Bacteroidetes_[O-1]	f__Bacteroidetes_[F-1]	g__Bacteroidetes_[G-3]	s__sp._oral_taxon_436
95	HOT_503_3613	k__Bacteria	p__Bacteroidetes	c__Bacteroidetes_[C-1]	o__Bacteroidetes_[O-1]	f__Bacteroidetes_[F-1]	g__Bacteroidetes_[G-3]	s__sp._oral_taxon_503
95	HOT_584_D011	k__Bacteria	p__Spirochaetes	c__Spirochaetes	o__Spirochaetales	f__Spirochaetaceae	g__Treponema	s__denticola_oral_taxon_584
95	HOT_202BS019	k__Bacteria	p__Fusobacteria	c__Fusobacteria	o__Fusobacteriales	f__Fusobacteriaceae	g__Fusobacterium	s__nucleatum_ss_polymorphum_oral_taxon_202
95	HOT_100EI074	k__Bacteria	p__Firmicutes	c__Clostridia	o__Clostridiales	f__Lachnospiraceae_[XIVa]	g__Lachnospiraceae_[G-3]	s__sp._oral_taxon_100
95	HOT_102_1218	k__Bacteria	p__Firmicutes	c__Clostridia	o__Clostridiales	f__Lachnospiraceae_[XIVa]	g__Oribacterium	s__sp._oral_taxon_102
95	HOT_080BB124	k__Bacteria	p__Firmicutes	c__Clostridia	o__Clostridiales	f__Lachnospiraceae_[XIVa]	g__Lachnospiraceae_[G-5]	s__sp._oral_taxon_080
95	HOT_113DA014	k__Bacteria	p__Firmicutes	c__Clostridia	o__Clostridiales	f__Peptostreptococcaceae_[XIII]	g__Peptostreptococcaceae_[XIII][G-1]	s__sp._oral_taxon_113
95	HOT_732_9061	k__Bacteria	p__Tenericutes	c__Mollicutes	o__Mycoplasmatales	f__Mycoplasmataceae	g__Mycoplasma	s__pneumoniae_oral_taxon_732
95	HOT_616_7334	k__Bacteria	p__Tenericutes	c__Mollicutes	o__Mycoplasmatales	f__Mycoplasmataceae	g__Mycoplasma	s__genitalium_oral_taxon_616
95	HOT_897-Wade	k__Bacteria	p__Actinobacteria	c__Actinobacteria	o__Actinomycetales	f__Actinomycetaceae	g__Actinomyces	s__sp._oral_taxon_897
95	HOT_830_7625	k__Bacteria	p__Actinobacteria	c__Actinobacteria	o__Actinomycetales	f__Actinomycetaceae	g__Mobiluncus	s__mulieris_oral_taxon_830
95	HOT_871_4L02	k__Bacteria	p__GN02	c__GN02_[C-1]	o__GN02_[O-1]	f__GN02_[F-1]	g__GN02_[G-1]	s__sp._oral_taxon_871
95	HOT_872_CN02	k__Bacteria	p__GN02	c__GN02_[C-1]	o__GN02_[O-1]	f__GN02_[F-1]	g__GN02_[G-1]	s__sp._oral_taxon_872
95	HOT_873_4Q04	k__Bacteria	p__GN02	c__GN02_[C-2]	o__GN02_[O-2]	f__GN02_[F-2]	g__GN02_[G-2]	s__sp._oral_taxon_873
95	HOT_345_X112	k__Bacteria	p__SR1	c__SR1_[C-1]	o__SR1_[O-1]	f__SR1_[F-1]	g__SR1_[G-1]	s__sp._oral_taxon_345
95	HOT_874_4Y03	k__Bacteria	p__SR1	c__SR1_[C-1]	o__SR1_[O-1]	f__SR1_[F-1]	g__SR1_[G-1]	s__sp._oral_taxon_874
95	HOT_875_CN01	k__Bacteria	p__SR1	c__SR1_[C-1]	o__SR1_[O-1]	f__SR1_[F-1]	g__SR1_[G-1]	s__sp._oral_taxon_875
